# Supplementary material for: Significant roles in RNA-binding for the amino-terminal regions of Drosophila Pumilio and Nanos
Source: PLoS Genet. 2025 Mar 31;21(3):e1011616. doi: 10.1371/journal.pgen.1011616 (PMC11981137; doi:10.1371/journal.pgen.1011616)
Supplement: S1 Data — ΔΔG values are from S2 Table in [19] and β-galactosidase measurements from S7 Data. (XLSX) [file pgen.1011616.s005.xlsx]

## Sheet: Fig 1D Hs Pum1 RBD binding
	HsPum2 RBD
	NRE	wt	1C	2C	2A	3C	4C	4U	4G & 5A	5A	6C	8C
	DeltaDelta G from Jarmoskaite et al. Table S2	0	3.11	3.53	1.72	2.75	2.01	1.64	0.87	0.08	1.96	1.51
	log beta-galactosidase values from Fig 7	3.83254	1.98412	1.79275	2.3712	1.93785	2.21846	3.09591	3.09287	3.94243	2.66554	2.80459
