# Supplementary material for: Significant roles in RNA-binding for the amino-terminal regions of Drosophila Pumilio and Nanos
Source: PLoS Genet. 2025 Mar 31;21(3):e1011616. doi: 10.1371/journal.pgen.1011616 (PMC11981137; doi:10.1371/journal.pgen.1011616)
Supplement: S2 Data — In addition to data summarized in Fig 2, the file contains data from the following controls. An experiment showing that neither (1) the RNA encoded by the RPR1 vector only nor (2) any of the NREs used in Fig 2C stimulate the LacZ reporter appreciably in the absence an AD-fusion to one of the Pum fragments are in the tab named “NRE auto-activation controls.” An experiment showing no appreciable stimulation of the LacZ reporter by any of the three AD-fusions to Pum fragments in yeast expressing the RPR1 empty vector RNA are in the tab named “empty RNA vector controls.” The tab named “AD deletion controls” shows that, for all the proteins used in the three- and four-hybrid experiments reported here, stimulation of the LacZ reporter in each case is dependent on the vector-encoded GAL4 AD. To perform these control experiments, for each AD-fusion used in this report, we prepared a plasmid encoding an otherwise identical fusion bearing an in-frame deletion that removes the entire GAL4 AD, leaving the SV40 NLS intact. We were particularly concerned that cryptic signals in the Pum or Nos NTRs, which contain large disordered regions, might fortuitously activate transcription. If so, β-galactosidase levels would reflect not only recruitment to the LacZ reporter but also the sum of transcriptional activation by GAL4 and the cryptic signal. As shown in the file, only the Hs Pum1 and Pum2 N-terminal extensions appear to harbor such cryptic signals and so fusions bearing them were not used in this work. We showed that stimulation by the HsPum2 cryptic signal in three-hybrid experiments depends on RNA-binding; although the signal robustly stimulates transcription in the absence of the GAL4 AD when co-expressed with the NRE, there is no stimulation when co-expressed with a site to which Pum does not bind, the Smaug Response Element (SRE). (XLSX) [file pgen.1011616.s006.xlsx]

## Sheet: Fig 2A data
	RNA >
	NRE	FBE
protein	57.0143	83.4655
AD only	51.0856	78.4167
	51.7227	80.4619
	56.0918	84.9437
Avg	53.9786	81.8219
STDEV	3.00774	2.93781
AD - Pum RBD	7212.19	71.6979
	6269.48	79.819
	7279.21	80.7477
	7174.49	78.1667
Avg	6983.84	77.6078
STDEV	478.206	4.082
AD - Pum [RBD+]	12889.5	88.7251
	12791.8	82.37
	13805.7	84.2958
	9886.85	75.8779
Avg	12343.5	82.8172
STDEV	1700.23	5.33679
AD - Pum [NTR + RBD]	19246.1	89.6606
	16079.9	83.7814
	17931.4	82.25
		66.0761
Avg	17752.5	80.442
STDEV	1590.67	10.0959
FBF2 RBD	59.0196	1349.62
	59.1476	1011.14
	53.9817	977.214
	61.4363	1095.17
Avg	58.3963	1108.29
STDEV	3.14556	168.356
AD - (Dm NTR)-(Ce FBF2 RBD)	55.7936	11175
	50.5815	11512.2
	58.8821	8623.43
	59.5442	9332.2
Avg	56.2003	10160.7
STDEV	4.08697	1402.96
p-values		For NRE binding:	Pum RBD vs [RBD+]	0.0009
			Pum RBD vs [NTR + RBD]	< 0.0001
			Pum [RBD+] vs [NTR +RBD]	0.0079
		For FBE binding:	FBF2 RBD vs (Dm NTR)-(FBF2 RBD)	< 0.0001
		For NRE binding:	(Dm NTR)-(FBF2 RBD) vs AD only	0.4149
		For FBE binding:	Pum [NTR + RBD] vs AD only	0.8017

## Sheet: Fig 2B data
Western blot quantitation
(total HA antigen)
left panel
	Pum [NTR + RBD]	RpL3	normalized [NTR + RBD]		Pum RBD+	RpL3	normalized [RBD+]		Pum RBD	RpL3	normalized RBD
sample #1	1026	21690	0.0473029		12540	32510	0.385727		3987	33410	0.119336
sample #2	2018	38090	0.0529798		7671	25300	0.303202		5581	25720	0.216991
sample #3	1008	23100	0.0436364		9847	28450	0.346116		3830	26430	0.144911
sample #4	1576	24960	0.063141		8387	26450	0.317089		4512	30850	0.146256
		Avg =	0.051765			Avg =	0.338033			Avg =	0.156873
		St Dev =	0.00850244			St Dev =	0.0364782			St Dev =	0.0419484
		Relative level	0.329987			Relative level	2.15486			Relative level	1
p-values	vs RBD		0.0027			vs RBD	0.0006
	vs. [RBD+]		< 0.0001
right panel
	FBF2 RBD	RpL3	ratio FBF2 RBD / RpL3		(Dm NTR-Ce FBF2 RBD)	RpL3	ratio (Dm NTR-Ce FBF2 RBD) / RpL3
sample #1	6040	11570	0.52204		528	11590	0.0455565
sample #2	3850	8403	0.45817		434	10280	0.0422179
sample #3	4110	7480	0.549465		600	6273	0.095648
sample #4	4770	8287	0.5756		391	9240	0.042316
		Avg =	0.526319			Avg =	0.0564346
		St Dev =	0.0504217			St Dev =	0.0261883
		Relative level	1			Relative level	0.107229
					p-value	vs FBF2 RBD	< 0.0001

## Sheet: Fig 2C data
beta-galactosidase assays, arbitrary light units
3-hybrid experiments measuring Pum binding
	RNA >
	wt	NBS	1C	2C	2A	3C	4C	4U	4G (& 5A)	5A	6C	8C
protein
AD only control	64.8094
	58.1883
	57.3194
	56.1505
Avg	59.1169
STDEV	3.88575
AD-Pum RBD	7849.85	11092.9	85.0797	98.0042	93.613	114.78	135.418	611.673	1239.22	15083.7	375.077	1346.61
	7924.99	7440.85	156.987	85.5889	59.5611	100.42	116.33	762.036	749.06	14984.7	635.808	743.822
	8866.19	10260.6	141.944	80.5644	109.669	116.944	126.11	675.237	894.656	16100.1	343.682	651.047
	9181.6	7692.2	160.032	88.498	103.87	110.471	117.347	793.208	919.605	16292.2	403.419	864.043
Avg	8455.66	9121.64	136.01	88.1639	91.6783	110.654	123.801	710.538	950.635	15615.2	439.497	901.38
STDEV	669.364	1830.44	34.8624	7.33318	22.417	7.33398	8.90241	82.6779	206.567	676.622	133.129	309.361
AD-Pum [RBD+]	14297	16276.5	131.371	79.7128	134.648	125.843	112.799	1795.56	1654.2	35021	341.839	1509.26
	17120.9	16269.2	129.842	78.2904	146.542	96.2057	119.4	1142.4	2162.21	30999.5	780.636	900.876
	19985.4	15196.9	123.706	90.2874	127.64	107.154	109.058	1340.84	1585.81	31306.5	541.269	1009.93
	17373.6	17753.9	125.574	90.2578	146.608	106.399	104.055	1170.91	2202.04	31034.7	557.517	977.915
Avg	17194.2	16374.2	127.623	84.6371	138.859	108.9	111.328	1362.43	1901.06	32090.4	555.315	1099.5
STDEV	2325.37	1050.42	3.5827	6.53318	9.35725	12.3491	6.46454	301.753	326.142	1958.53	179.391	276.986
AD-Pum [NTR + RBD]	28549.8	20359.6	141.51	105.659	528.62	151.216	263.523	15972.1	11669.5	34565.7	3853.23	9192.02
	29115	24603.5	107.955	85.9489	498.09	133.878	353.026	17830.8	12037.1	27072.4	3703.77	8908.17
	24533.7	25954.6	116.432	105.158	566.825	134.107	374.301	16014.3	11792.2	39279.2	3695.41	10233.5
	20190.9	23322.2	131.897	102.942	522.706	120.816	358.033	16606.7	11770.9	40469	5111.61	9673.93
Avg	25597.3	23560	124.448	99.9269	529.06	135.004	337.221	16606	11817.4	35346.6	4091	9501.9
STDEV	4141.3	2389.01	15.0874	9.39313	28.4368	12.4659	49.964	866.432	155.935	6076.64	684.252	581.195
p-values
[NTR + RBD] vs. [RBD+]	0.0122	0.0015	0.6964	0.0369	< 0.0001	0.0248	0.0001	< 0.0001	< 0.0001	0.3471	< 0.0001	< 0.0001
[NTR + RBD] vs. RBD	0.0002	< 0.0001	0.565	0.0958	< 0.0001	0.0151	0.0002	< 0.0001	< 0.0001	0.0007	< 0.0001	< 0.0001
wt NRE vs. NBS mutant NRE
RBD	0.5198
RBD+	0.5441
NTR + RBD	0.4268
ratio [NTR + RBD] / [RBD+]	1.48872	1.43885	0.975122	1.18065	3.81004	1.2397	3.02908	12.1885	6.21621	1.10147	7.36699	8.64206
(i.e., + and - NTR)
ratio [RBD+] / RBD	2.03346	1.79509	0.938335	0.959998	1.51464	0.984153	0.899247	1.91746	1.99978	2.05508	1.26353	1.21979

## Sheet: NRE auto-activation controls
	RNA >
	RPR_MS2-2	wt	NBS	1C	2C	2A	3C	4C	4U	4G (& 5A)	5A	6C	8C
protein
AD only	70.1613	54.864	61.172	77.16	41.7887	55.0545	104.753	114.314	52.9045	78.2423	46.97	86.5519	48.8677
	64.1211	61.7846	60.4923	109.448	43.413	77.2662	123.837	94.8967	52.0364	71.4429	54.4571	98.188	64.8852
	65.5337	57.5786	55.1429	112.066	44.1471	58.8636	154.72	104.965	56.3048	59.3613	61.6679	102.438	65.8407
Avg	66.6054	58.0757	58.9357	99.558	43.1162	63.7281	127.77	104.725	53.7486	69.6822	54.365	95.7258	59.8646
STDEV	3.15947	3.48699	3.30225	19.4413	1.20686	11.878	25.2145	9.71102	2.2559	9.56286	7.34936	8.22407	9.5355

## Sheet: empty RNA vector controls
	RNA
	RPR_MS2-2
AD - RBD	73.7379
	78.4452
	75.4873
	81.8188
Avg	77.3723
STDEV	3.54421
AD- [RBD+]	91.1246
	88.7604
	81.3794
	87.4684
Avg	87.1832
STDEV	4.1548
AD - [NTR + RBD]	104.371
	96.485
	102.868
	81.2616
Avg	96.2464
STDEV	10.5587

## Sheet: GAL4 AD deletion controls
Three-hybrid control experiments
Delta AD fusions to various Pum derivatives used in Fig 2 and elsewhere in this report
beta-galactosidase assays, arbitrary light units
control 3-hybrid experiments measuring binding of
Puf domain fusions to an NLS but not to the GAL4 AD
Test of whether transcription of the LacZ reporter
is dependent solely on the GAL4 AD
No significant autoactivation except by:		Evidently, both human Pum proteins bear residues with serendipitous transcriptional activation domains in their N-termini.
DAD Hs Pum2 (aa 3-985)
and
DAD Hs Pum1 (aa 231-1186)
	RNA >
	wt hb NRE	wt FBE	wt SRE (Smaug Response Element)
protein
DAD only (empty vector)	66.9208
	77.9888
	78.7992
Avg	74.5696
STDEV	6.63644
DAD Dm RBD	33.3645
	53.9593
	48.0923
Avg	45.1387
STDEV	10.6103
DAD Dm [RBD+]	52.0927
	60.102
	55.5018
Avg	55.8988
STDEV	4.01938
DAD [Dm NTR + RBD]	64.1777
	79.759
	70.0866
Avg	71.3411
STDEV	7.86604
DAD Pum [NTR(D2) + RBD]	80.4776
	69.036
	74.4538
Avg	74.6558
STDEV	5.72347
DAD Pum [NTR(D1) + RBD]	64.9769
	55.082
	44.346
Avg	54.8016
STDEV	10.3183
DAD Hs Pum2 RBD	64.751
	61.9766
	58.5114
Avg	61.7463
STDEV	3.12617
DAD Hs Pum2 [NTR + RBD]	55.1919
	71.8194
	73.786
Avg	66.9324
STDEV	10.215
DAD Hs Pum2 (aa 3-985)	14106
	18379.3
	22241.7
Avg	18242.3
STDEV	4069.58
AD only			555.843		Autoactivation by Hs Pum2 (aa 3-985) depends on RNA-binding, as shown in assays with yeast expressing a Smaug Response Element (SRE).
			516.357
			557.056
Avg			543.085
STDEV			23.1554
AD Hs Pum2 (aa 3-985)			435.081
			495.018
			438.829
Avg			456.309
STDEV			33.575
					p-value Hs Pum2 (aa 3-985) with vs. without AD to SRE = 0.1339
DAD Hs Pum2 (aa 3-985)			473.338
			509.229
			538.156
Avg			506.908
STDEV			32.4713
DAD Hs Pum1 RBD	72.5138
	63.9196
	60.441
	59.3061
Avg	64.0451
STDEV	5.97724
DAD Hs Pum1 [NTR + RBD]	93.6858
	91.583
	73.3392
	89.6727
Avg	87.0702
STDEV	9.29955
DAD Hs Pum1 (aa 231-1186)	1669.84
	978.016
	1121.28
	1216.56
Avg	1246.42
STDEV	298.818
DAD FBF2 RBD		24.9495
		37.9459
		56.7047
		64.4237
Avg		46.0059
STDEV		17.9073
DAD (Dm NTR-Ce FBF2 RBD)		81.4604
		93.0698
		97.1622
		95.6398
Avg		91.8331
STDEV		7.11833
