# Supplementary material for: Significant roles in RNA-binding for the amino-terminal regions of Drosophila Pumilio and Nanos
Source: PLoS Genet. 2025 Mar 31;21(3):e1011616. doi: 10.1371/journal.pgen.1011616 (PMC11981137; doi:10.1371/journal.pgen.1011616)
Supplement: S3 Data — In addition to the underlying β-galactosidase measurements for Fig 3C and quantitation of the Western blots for Fig 3D, the file contains the following information. One tab in the file shows auto-activation controls for the four-hybrid experiments of Fig 3C, showing no significant binding of AD-Nos in yeast expressing (1) various NLS-Puf domain fusions and the RPR1 vector-encoded RNA only (i.e., bearing neither NRE nor FBE) (2) protein encoded by the empty NLS-fusion vector (i.e., neither Pum nor FBF2) and either the NRE- or FBE-containing hybrid RNAs. Another tab shows no substantial difference between the level of RNA-binding activity of Pum[NTR + RBD] and its F1367S mutant derivative in three-hybrid experiments. Additional, tabs contain the source data for S1B-S1D Fig. (XLSX) [file pgen.1011616.s007.xlsx]

## Sheet: Fig 3C data beta-gal
beta-galactosidase assays, arbitrary light units
4-hybrid experiments measuring AD-Nos recruitment
protein	RNA / AD >>>
NLS only control	wt NRE / AD-Nos	RPR_ MS2-2 / AD Nos	wt NRE / AD only	wt NRE / AD-Nos	wt NRE / AD-Nos[L7]	wt NRE / AD-Nos (F1367S in Pum RBD)	NBS mutant NRE / AD-Nos	NBS mutant NRE / AD-Nos[L7]	wt NRE / AD-Nos RBD	wt NRE / AD-Nos RBD[L7]	wt FBE / AD only	wt FBE / AD-Nos
	42.1018
	48.7854
	57.0219
	48.8488
Avg	49.1895
STDEV	6.10635
	NLS- Pum RBD+	70.1231	34.7068	3025.24	77.5571	195.372	55.2236	50.7488	592.057	51.9412
		84.5799	38.5254	2281.06	68.0388	235.671	54.1095	23.169	529.451	40.598
		90.3938	37.2135	2551.22	74.2783	239.951	42.2454	42.2097	263.329	42.62
		68.1579	37.6643	3187.32	64.4657	225.505	55.5755	30.3738		40.7668
	Avg	78.3137	37.0275	2761.21	71.085	224.125	51.7885	36.6253	461.613	43.9815
	STDEV	10.8846	1.64006	418.698	5.92112	20.1035	6.3927	12.2585	174.548	5.38494
	NLS-Pum (NTR + RBD)	76.4496	47.3755	10236.6	2643.66	6400.39	2505.21	79.2408	302.473	57.3983
		103.748	37.8953	8990.46	3536.03	6456.89	1676.83	92.6875	396.244	50.1477
		66.9375	38.9179	9143.76	3375.46	8998.04	2192.21	70.8352	525.647	42.9705
		91.2239	41.3447	10156.3	2785.07	5255.49	2733.82	79.1878	469.989	53.4933
	Avg	84.5898	41.3833	9631.8	3085.05	6777.7	2277.02	80.4878	423.588	51.0024
	STDEV	16.2164	4.24864	655.869	436.857	1580.33	457.586	9.04156	96.5842	6.11976
	p-value RBD+ vs. (NTR + RBD)	0.8688	0.1043	< 0.0001	< 0.0001	< 0.0001	< 0.0001	0.0012	0.7242	0.1357
										NLS-FBF2 RBD	59.604	67.4483
											55.0478	59.4444
											60.8313	41.7092
											56.0392	45.9363
										Avg	57.8806	53.6345
										STDEV	2.77443	11.9171
										NLS-Dm NTR-FBF2 RBD	62.5394	135.143
											64.668	149.969
											60.6232	166.285
											71.3042	175.778
										Avg	64.7837	156.794
										STDEV	4.65032	17.9427
									p-value FBF2 RBD vs. Dm NTR-FBF2 RBD		0.0435	< 0.0001

## Sheet: auto-activation controls
All with AD-Nos
	RNA >
	RPR_MS2-2	wt NRE	wt FBE
NLS protein
NLS only		42.1018
		48.7854
		57.0219
		48.8488
Avg		49.1895
STDEV		6.10635
NLS-Pum RBD	79.1863
	80.6853
	91.3373
	81.2419
Avg	83.1127
STDEV	5.55138
NLS-Pum (RBD+)	70.1231
	84.5799
	90.3938
	68.1579
Avg	78.3137
STDEV	10.8846
NLS-Pum (NTR + RBD)	76.4496
	103.748
	66.9375
	91.2239
Avg	84.5898
STDEV	16.2164
NLS only			67.8473
			66.7133
			58.4578
			45.1441
Avg			59.5406
STDEV			10.4703
NLS- Ce FBF2 RBD	81.0852
	58.4067
	66.3052
	66.2986
Avg	68.0239
STDEV	9.46959
NLS-(Dm NTR-Ce FBF2 RBD)	71.307
	70.1747
	59.2615
	62.3618
Avg	65.7762
STDEV	5.88887

## Sheet: GAL4 AD deletion controls
Four-hybrid control experiments
Delta AD fusions to various Nos derivatives used in Fig 3 and elsewhere in this report
beta-galactosidase assays, arbitrary light units
control 4-hybrid experiments measuring binding of
Nos fusions to an NLS but not to the GAL4 AD
Test of whether transcription of the LacZ reporter
is dependent solely on the GAL4 AD
All samples tested with wt NRE and NLS-Pum[NTR + RBD]
	DeltaAD (emtpy vector)	DeltaAD-Nos	DeltaAD-Nos[L7]	DeltaAD-Nos RBD
	45.3218	62.1584	58.9596	50.3735
	44.3182	60.9005	65.8537	53.2817
	47.4858	59.1542	68.1636	48.343
	41.9194	64.3902	66.8565	51.9873
Avg =	44.7613	61.6508	64.9583	50.9964
StdDev =	2.31012	2.2029	4.10945	2.13178
	AD (empty vector)	AD-Nos	AD-Nos[L7]	AD-Nos RBD
	50.8017	8737.2	4233.75	439.529
	47.6542	9617.46	2734.63	477.008
	32.1887	9241.34	3343.8	620.959
	38.3077	11559.8	3520.85
Avg =	42.2381	9788.96	3458.26	512.499
StdDev =	8.54613	1234.43	616.993	95.7806

## Sheet: F1367S Pum binding
RNA-binding activity of Pum F1367S
beta-galactosidase assays, arbitrary light units
3-hybrid experiments measuring Pum binding to wt hb NRE
protein
AD only	66.127
	79.0046
	51.4659
Avg	65.5325
STDEV	13.7789
protein			protein
AD-RBD	11385.7		AD-Pum[NTR + RBD]	20540.5
	10975.3			18798
	8468.62			16044.2
	10226.7
Avg	10264.1		Avg	18460.9
STDEV	1289.57		STDEV	2267.05
AD-RBD [F1367S]	6860.81		AD-Pum[NTR + RBD], F1367S	14949.3
	8703.25			13506
	9203.17			17966
				19262.1
Avg	8255.74		Avg	16420.9
STDEV	1233.64		STDEV	2653.45
p-values wt vs. F1367	0.0927			0.33353

## Sheet: Fig 3D data Western blots
NLS with GAD-Nos (left panel)
Western blot quantitation
	Pum RBD	RpL3	ratio RBD / RpL3		Pum RBD+	RpL3	ratio RBD+ / RpL3		Pum (NTR + RBD)	RpL3	ratio (NTR + RBD) / RpL3
sample #1	364.7	13540	0.026935		3509	11720	0.299403		826.5	8770	0.0942417
sample #2	180.9	9399	0.0192467		3000	6466	0.463965		774.2	9387	0.0824758
sample #3	187.2	7387	0.0253418		2984	8706	0.342752		913.5	7352	0.124252
sample #4	291.5	9398	0.0310172		5531	13550	0.408192		827.5	12580	0.065779
		Avg =	0.0256352			Avg =	0.378578			Avg =	0.0916871
		St Dev =	0.0048838			St Dev =	0.0723883			St Dev =	0.0246514
		Relative level	1			Relative level	14.8			Relative level	3.58
p-values	vs RBD+		< 0.0001			vs. (NTR + RBD)	0.0003
	vs. (NTR + RBD)		0.0019
Note: GAD-HA-Nos
barely detctable in some
lanes at ~ 30
NLS with GAD-Nos (right panel)
Western blot quantitation
sample #1	FBF2 RBD	RpL3	ratio (FBF2 RBD) / RpL3		Dm NTR - Ce FBF2 RBD	RpL3	ratio (Dm NTR - Ce FBF2 RBD) / RpL3		Pum (NTR + RBD)	RpL3	ratio RBD / RpL3
sample #2	2038	5055	0.403165		264.6	3500	0.0756		438.6	6817	0.0643392
sample #3	1509	4628	0.326059		240.5	3558	0.0675942		307	4555	0.0673985
sample #4	1482	4525	0.327514		271.7	3645	0.0745405		309.2	3526	0.0876914
	1064	4457	0.238726		213.6	3942	0.0541857		251	3620	0.069337
		Avg =	0.323866			Avg =	0.0679801			Avg =	0.0721915
		St Dev =	0.0672194			St Dev =	0.00985792			St Dev =	0.0105361
		Relative level	1			Relative level	0.209902			Relative level	0.222906
p-values		vs Dm NTR - Ce FBF2 RBD	0.0003			vs. Pum (NTR + RBD)	0.5806
		vs. Pum (NTR + RBD)	0.0003
	Nos co-expressed with FBF2 RBD	RpL3	ratio Nos / RpL3		Nos co-expressed with Dm NTR - Ce FBF2 RBD	RpL3	ratio Nos / RpL3		Nos co-expressed with Pum (NTR + RBD)	RpL3	ratio Nos / RpL3
	50.53	5055	0.00999604		59.37	3500	0.0169629		121.3	6817	0.0177938
	37.77	4628	0.00816119		30.87	3558	0.00867622		131.7	4555	0.0289133
	27.9	4525	0.00616575		36.73	3645	0.0100768		39.57	3526	0.0112223
	61.98	4457	0.0139062		35.54	3942	0.00901573		37.04	3620	0.010232
		Avg =	0.0095573			Avg =	0.0111829			Avg =	0.0170404
		St Dev =	0.0032943			St Dev =	0.0038992			St Dev =	0.00859721
p-values		vs. Nos with Dm NTR-Ce RBD	0.5477			vs. Nos with Pum (NTR + RBD)	0.2609
		vs. Nos with Pum (NTR + RBD)	0.1552
	Relative Nos levels not significantly
	different (i.e., p-value > 5%)

## Sheet: S1 Fig_B data beta-gal
protein	RNA / AD >>>
NLS only control	wt NRE / AD-Nos	RPR_ MS2-2 / AD Nos	wt NRE / AD only	wt NRE / AD-Nos	wt NRE / AD-Nos[L7]	wt NRE / AD-Nos (F1367S in Pum RBD)	NBS mutant NRE / AD-Nos	NBS mutant NRE / AD-Nos[L7]	wt NRE / AD-Nos RBD	wt NRE / AD-Nos RBD[L7]	wt FBE / AD only	wt FBE / AD-Nos
	42.1018
	48.7854
	57.0219
	48.8488
Avg	49.1895
STDEV	6.10635
	NLS- Pum RBD	79.1863	68.3034	1652.16	77.5345	103.059	58.2399		876.715	70.0653
		80.6853	44.2274	1548.24	85.5721	109.91	57.6259		493.749	62.5019
		91.3373	56.4403	1788.07	71.1494	92.1625	45.6332		944.747	80.5116
		81.2419	57.6923	1300.42	72.124	90.8517	77.0987			59.9564
	Avg	83.1127	56.6659	1572.22	76.595	98.9958	59.6494		771.737	68.2588
	STDEV	5.55138	9.85312	206.104	6.61098	9.10401	13.0001		243.136	9.22799
	NLS-Pum (NTR + RBD)	76.4496	45.6721	14472.6	4135	8575.48	2924.35	146.263	806.16	84.3816
		103.748	59.1148	13206.8	4340.88	9075.28	3023.51	112.517	901.86	82.3382
		66.9375	66.8125	13333.8	5151.19	9322.39	3176.28	110.285	880.127	80.9422
		91.2239	53.3421	15698.8	3585.45	9958.97	3409.92	154.231		77.4167
	Avg	84.5898	56.2354	14178	4303.13	9233.03	3133.51	130.824	862.716	81.2697
	STDEV	16.2164	8.9465	1162.72	649.093	575.099	211.409	22.6811	50.17	2.93138
	p-value RBD vs. (NTR + RBD)	0.8688	0.9505	< 0.0001	< 0.0001	< 0.0001	< 0.0001		0.5601	0.0362
										NLS-FBF2 RBD	59.604	67.4483
											55.0478	59.4444
											60.8313	41.7092
											56.0392	45.9363
										Avg	57.8806	53.6345
										STDEV	2.77443	11.9171
										NLS-Dm NTR-FBF2 RBD	62.5394	135.143
											64.668	149.969
											60.6232	166.285
											71.3042	175.778
										Avg	64.7837	156.794
										STDEV	4.65032	17.9427
									p-value FBF2 RBD vs. Dm NTR-FBF2 RBD)		0.0435	< 0.0001

## Sheet: S1 Fig_C beta-gal
		protein	RNA / AD >>>
			wt NRE / Act2 empty vector only	wt NRE / Act2-Nos	wt NRE / Act2-Nos[L7]	wt FBE / Act2 empty vector only	wt FBE / Act2-Nos
		NLS- Pum RBD	47.3973	8670.98	121.545
			63.3347	9427.48	127.921
			68.7368	7824.34	108.36
			61.9522	8686.13	127.021
		Avg	60.3553	8652.23	121.212
		STDEV	9.12118	655.215	9.01935
		NLS- Pum (NTR + RBD)	62.6509	23759	23242.1
			67.1775	26113.7	22452.9
			56.6411	24431.1	20205.5
			66.1415	27736.9	25203.9
		Avg	63.1527	25510.2	22776.1
		STDEV	4.75339	1784.53	2067.52
	p-value RBD vs. (NTR + RBD)		0.6061	< 0.0001	< 0.0001
	p-value Nos vs. Nos[L7] with (NTR + RBD)				0.0922
					NLS-FBF2 RBD	85.6426	54.7063
						90.9348	50.1974
						73.8142	53.6716
						93.2227	50.0712
					Avg	85.9036	52.1616
					STDEV	8.66227	2.37935
					NLS-(Dm NTR-FBF2 RBD)	95.3984	823.285
						115.756	870.543
						111.877	1073.73
						61.5356	628.814
					Avg	96.1418	849.092
					STDEV	24.7013	182.674
				p-value FBF2 RBD vs. Dm NTR-FBF2 RBD)		0.4638	< 0.0001

## Sheet: S1 Fig_D Western blot
	Western blot quantitation
	(total HA antigen)
		Pum (NTR + RBD)	RpL3	normalized (NTR + RBD)		GAD-Nos	RpL3	normalized (RBD+)
	sample #1	1320	9657	0.136688		55.9	9657	0.00578855
	sample #2	1044	9765	0.106912		48.9	9765	0.00500768
	sample #3	1070	11480	0.0932056		100	11480	0.0087108
			Avg =	0.112269			Avg =	0.00650234
			St Dev =	0.0222308			St Dev =	0.00195203
							~ Ratio:	~ 0.05
		Pum (NTR + RBD)	RpL3	ratio (NTR + RBD) / RpL3		Act2-Nos	RpL3	ratio (RBD+) / RpL3
	sample #1	514.7	8810	0.0584222		867.6	8810	0.098479
	sample #2	801.2	6740	0.118872		961.9	6740	0.142715
	sample #3	1331	12430	0.10708		1372	12430	0.110378
			Avg =	0.0947914			Avg =	0.117191
			St Dev =	0.0320438			St Dev =	0.0228914
							Ratio:	1
		Pum (NTR + RBD)	RpL3	ratio (NTR + RBD) / RpL3		Act2-Nos[L7]	RpL3	ratio (RBD+) / RpL3
	sample #1	1276	9658	0.132118		1816	9658	0.188031
	sample #2	857.2	7195	0.119138		1378	7195	0.191522
	sample #3	1009	11130	0.0906559		1568	11130	0.140881
			Avg =	0.113971			Avg =	0.173478
			St Dev =	0.0212088			St Dev =	0.0282839
							Ratio:	1.5
	p-values	NTR + RBD with GAD-Nos		0.481			Act2-Nos vs. Act2-Nos[L7]	0.0553
		vs. NTR + RBD with Act2-Nos
		NTR + RBD with GAD-Nos		0.9282
		vs. NTR + RBD with Act2-Nos[L7]
