# Supplementary material for: Significant roles in RNA-binding for the amino-terminal regions of Drosophila Pumilio and Nanos
Source: PLoS Genet. 2025 Mar 31;21(3):e1011616. doi: 10.1371/journal.pgen.1011616 (PMC11981137; doi:10.1371/journal.pgen.1011616)
Supplement: S4 Data — The file contains underlying β-galactosidase measurements for Fig 4A as well as NRE auto-activation controls, showing that (1) none of the NREs used in these experiments stimulates the LacZ reporter when co-expressed with NLS-Pum[NTR + RBD] but in the absence of AD-Nos and (2) AD-Nos does not bind to any of the NREs in NLS empty vector control cultures that express no Pum protein. The file also contains the scoring of segmentation for Fig 4B as well as details of the RT-qPCR measurements of transgenic expression of the NRE 2A and NRE 2C mRNAs. Another tab in the file contains underlying β-galactosidase measurements for Fig 4C. (XLSX) [file pgen.1011616.s008.xlsx]

## Sheet: Fig 4A Nos recruitment
Figure 2A data
beta-galactosidase assays, arbitrary light units
4-hybrid experiments measuring Nos recruitment
		AD only	AD-Nos	AD-Nos	AD-Nos	AD-Nos	AD-Nos	AD-Nos	AD-Nos	AD-Nos	AD-Nos	AD-Nos	AD-Nos	AD-Nos
protein	RNA>	wt	wt	NBS	1C	2C	2A	3C	4C	4U	4G (&5A)	5A	6C	8C
NLS-RBD		63.9264	2094.74	47.8722	83.0915	75.8893	233.663	104.243	203.983	220.819	418.19	1133.54	188.709	228.895
		65.4091	2071.38	44.1368	74.8267	90.8238	192.803	127.418	151.738	271.497	446.637	1187.55	143.162	193.774
		58.5421	1445.14	69.0197	81.7756	61.3207	170.228	154.329	184.237	346.395	357.721	973.788	175.307	183.452
		46.7896	2063.29	59.3016	85.3213	62.1901	194.05	140.371	152.101	229.304	314.356		112.896	179.186
Avg		58.6668	1918.64	55.0826	81.2538	72.556	197.686	131.59	173.014	267.004	384.226	1098.29	155.019	196.327
STDEV		8.44996	315.948	11.3114	4.52773	13.8865	26.3649	21.2872	25.6583	57.3802	59.5347	111.155	33.9683	22.5592
NLS-Pum (RBD+)		58.5299	3643.8	63.0289	70.9429	72.0829	294.705	134.548	297.004	1226.27	1257.06	2489.79	537.213	532.398
		69.9957	2837.41	69.7018	61.6506	74.107	445.021	119.061	239.236	1302.67	1108.71	3331.83	636.909	891.147
		83.5072	3771.38	70.7393	52.963	65.2692	379.575	115.124	290.779	1258.59	1256.44	2404.51	464.064	803.787
		53.1723	4187.98		72.046	68.6078	474.701	110.934	279.882	1407.19	968.733		756.121	780.668
Avg		66.3013	3610.14	67.8233	64.4006	70.0167	398.5	119.917	276.725	1298.68	1147.74	2742.04	598.577	752
STDEV		13.4469	565.139	4.18437	8.93747	3.89544	79.7963	10.3032	25.9754	78.8238	138.244	512.549	126.687	153.938
NLS-Pum (NTR + RBD)		72.2115	10243.4	3449.04	102.775	105.885	4099.44	624.587	2257.49	5962.68	6790.01	7955.24	4301.5	4600.28
		66.298	12831.4	3225.5	118.461	90.1786	5765.54	694.483	2484.67	5679.5	4989.07	10379.4	3802.14	7040.77
		63.9275	14290.7	3162.42	97.9758	100.584	4672.1	711.345	2210.92	6016.63	4223.17	8868.88	3789.34	6603.05
		47.3536	8601.94	3643.92	109.875	108.659	4098.6	823.564	2112.96	6735.46	6548.72	9545.42	4914.86	7779.5
Avg		62.4476	11491.9	3370.22	107.272	101.327	4658.92	713.495	2266.51	6098.57	5637.74	9187.24	4201.96	6505.9
STDEV		10.6486	2552.01	220.04	8.91835	8.15215	785.654	82.4333	157.419	449.604	1235.5	1027.75	531.74	1360.02
p-values
Pum (NTR + RBD)] vs. RBD		0.5982	0.0003	<0.0001	0.002	0.0117	<0.0001	<0.0001	<0.0001	<0.0001	<0.0001	<0.0001	<0.0001	<0.0001
Pum (RBD+) vs. RBD		0.3735	0.002	<0.0001	0.0151	0.7368	0.0031	0.3617	0.0013	<0.0001	<0.0001	0.0056	0.0005	0.0004
Pum (NTR + RBD) vs. (RBD+)		0.669	0.0009	<0.0001	0.0005	0.0004	<0.0001	<0.0001	<0.0001	<0.0001	0.0004	0.0002	<0.0001	0.0002

## Sheet: NRE auto-activation controls
	RNA >
	RPR_MS2-2	wt	NBS	1C	2C	2A	3C	4C	4U	4G (& 5A)	5A	6C	8C
protein
NLS-Pum (NTR + RBD) + AD only	65.7956	49.8519	49.1992	66.2645	50.0361	46.4426	71.5918	66.7805	43.8356	58.126	55.1767	52.5441	50.1387
	74.8231	48.3347	45.5078	61.9088	46.668	45.3962	66.1541	56.7295	48.4535	55.7792	53.8494	44.3841	41.6856
	64.4788	51.9595	42.0399	65.7638	50.8885	46.6169	77.2209	60.1825	51.3267	50.695	48.7131	44.5345	43.9084
	59.4648	52.7617	38.0811	64.6986	50.3227	39.6287	63.6202	58.4576	50.5143	47.4307	49.2444	47.1438	44.4007
Avg	66.1406	50.7269	43.707	64.6589	49.4788	44.5211	69.6468	60.5375	48.5325	53.0077	51.7459	47.1516	45.0333
STDEV	6.39877	2.01227	4.75524	1.94624	1.90707	3.30584	6.04618	4.39425	3.3567	4.84182	3.24809	3.8117	3.60265
NLS only + AD-Nos	62.0863	41.2319	45.9879	65.7678	43.1064	47.7379	84.8539	67.5584	48.9143	44	46.8866	52.5534	49.7652
	66.4843	54.8661	50.2278	70.1071	51.0292	51.7966	70.5057	87.6842	55.3189	52.6367	34.8862	51.9396	48.5538
	58.6354	60.8116	51.0275	75.065	65.5	35.2125	66.9968	64.6224	58.0833	53.2112	48.2661	53.6122	49.6534
	73.6491	53.2603	47.3012	64.6293	41.9225	36.1438	74.7915	80.1325	41.7481	53.9221	48.7195	43.1693	44.9087
Avg	65.2138	52.5425	48.6361	68.8923	50.3895	42.7227	74.287	74.9994	51.0162	50.9425	44.6896	50.3186	48.2203
STDEV	6.47626	8.2102	2.38377	4.74393	10.8546	8.3101	7.73217	10.8059	7.27491	4.6581	6.58194	4.81603	2.27435

## Sheet: Fig 4B NRE activity in vivo
Fig 4B
in hb- / hb+ background		abdominal segments >	0	1	2	3	4	5	6	7	8
												total embryos	avg # segments
	2C NRE		5	240	5	2	0	0	0	0	0	252	1.01587
		%	1.98413	95.2381	1.98413	0.793651
	2A NRE		2	42	110	189	38	2	0	0	0	383	2.58747
		%	0.522193	10.9661	28.7206	49.3473	9.92167	0.522193	0
	wt NRE		0	0	0	0	0	0	0	0	110	110	8
	(e.g., 2G)	%									100
in hb+ / hb+ background (i.e., otherwise wildtype)	2C NRE		19	217	5	0	0	0	0	0	0	241	0.941909
		%	7.88382	90.0415	2.07469
	2A NRE		0	42	129	65	8	0	0	0	0	244	2.15984
		%	0	17.2131	52.8689	26.6393	3.27869
	wt NRE		0	0	0	0	0	0	1	75	155	231	7.66667
	(e.g., 2G)	%							0.4329	32.4675	67.0996

## Sheet: hb(NRE) transgene mRNA levels
qPCR
Triplicate measurements for each of three biological replicates
Primers for qPCR
The hb NRE1 primers were designed to pair with bases
flanking cloning sites engineered into the hb reporter which
are absent in the native hb+ gene.
As shown for triplicate samples from
embryos laid by non-transgenic females ("wt" A, B, C samples),
they prime inefficiently on cDNA from hb+ mRNA
hb NRE1 forward primer	TGCTCACTCTAAAGCTCTAGACC
hb NRE1 reverse primer	TTATGTTTCTCCAGGACTAGATAC
RpS2 forward primer	TCCACTGGAACCCTCGGCAACT
RpS2 reverse primer	GCCTGGTAAGGAGTGGAGCCCA
Well	Sample Name	Detector	Task	Ct	StdDev Ct		Average Ct		∆Ct
C4	wt NRE A	hb NRE1	Unknown	Undetermined	0.148		34.9483		21.1178
C5	wt NRE A	hb NRE1	Unknown	34.8439	0.148
C6	wt NRE A	hb NRE1	Unknown	35.0527	0.148
C7	wt NRE B	hb NRE1	Unknown	26.0418	0.0496		26.0435		12.3706
C8	wt NRE B	hb NRE1	Unknown	26.0939	0.0496
C9	wt NRE B	hb NRE1	Unknown	25.9947	0.0496
C10	wt NRE C	hb NRE1	Unknown	32.4815	0.827		31.5271		17.6046
C11	wt NRE C	hb NRE1	Unknown	31.0619	0.827
C12	wt NRE C	hb NRE1	Unknown	31.0378	0.827
D1	2A NRE A	hb NRE1	Unknown	18.3571	0.641		17.892		4.6587
D2	2A NRE A	hb NRE1	Unknown	18.1581	0.641
D3	2A NRE A	hb NRE1	Unknown	17.1609	0.641
D4	2A NRE B	hb NRE1	Unknown	17.5685	0.631		17.1365		3.6557
D5	2A NRE B	hb NRE1	Unknown	16.4118	0.631
D6	2A NRE B	hb NRE1	Unknown	17.4292	0.631
D7	2A NRE C	hb NRE1	Unknown	18.5477	0.0745		18.513		4.5821
D8	2A NRE C	hb NRE1	Unknown	18.5637	0.0745
D9	2A NRE C	hb NRE1	Unknown	18.4275	0.0745
D10	2C NRE A	hb NRE1	Unknown	17.2794	0.126		17.2416		3.82763
D11	2C NRE A	hb NRE1	Unknown	17.3447	0.126
D12	2C NRE A	hb NRE1	Unknown	17.1008	0.126
E1	2C NRE B	hb NRE1	Unknown	19	0.848		18.1902		4.84587
E2	2C NRE B	hb NRE1	Unknown	18.2625	0.848
E3	2C NRE B	hb NRE1	Unknown	17.3081	0.848
E4	2C NRE C	hb NRE1	Unknown	18.3924	0.722		17.5633		4.2403
E5	2C NRE C	hb NRE1	Unknown	17.0781	0.722
E6	2C NRE C	hb NRE1	Unknown	17.2193	0.722
E7	wt NRE A	RpS2-Sybr	Unknown	13.7043	0.113		13.8305
E8	wt NRE A	RpS2-Sybr	Unknown	13.9225	0.113
E9	wt NRE A	RpS2-Sybr	Unknown	13.8647	0.113
E10	wt NRE B	RpS2-Sybr	Unknown	13.6415	0.0337		13.6729
E11	wt NRE B	RpS2-Sybr	Unknown	13.7085	0.0337
E12	wt NRE B	RpS2-Sybr	Unknown	13.6687	0.0337
F1	wt NRE C	RpS2-Sybr	Unknown	14.1984	0.241		13.9225
F2	wt NRE C	RpS2-Sybr	Unknown	13.8171	0.241
F3	wt NRE C	RpS2-Sybr	Unknown	13.7519	0.241
F4	2A NRE A	RpS2-Sybr	Unknown	13.2479	0.0133		13.2333
F5	2A NRE A	RpS2-Sybr	Unknown	13.2217	0.0133
F6	2A NRE A	RpS2-Sybr	Unknown	13.2304	0.0133
F7	2A NRE B	RpS2-Sybr	Unknown	13.4366	0.047		13.4808
F8	2A NRE B	RpS2-Sybr	Unknown	13.5301	0.047
F9	2A NRE B	RpS2-Sybr	Unknown	13.4757	0.047
F10	2A NRE C	RpS2-Sybr	Unknown	14.2955	0.404		13.9309
F11	2A NRE C	RpS2-Sybr	Unknown	13.4971	0.404
F12	2A NRE C	RpS2-Sybr	Unknown	14	0.404
G1	2C NRE A	RpS2-Sybr	Unknown	13.733	0.288		13.414
G2	2C NRE A	RpS2-Sybr	Unknown	13.3369	0.288
G3	2C NRE A	RpS2-Sybr	Unknown	13.1721	0.288
G4	2C NRE B	RpS2-Sybr	Unknown	13.3705	0.0658		13.3443
G5	2C NRE B	RpS2-Sybr	Unknown	13.2695	0.0658
G6	2C NRE B	RpS2-Sybr	Unknown	13.393	0.0658
G7	2C NRE C	RpS2-Sybr	Unknown	13.3332	0.0482		13.323
G8	2C NRE C	RpS2-Sybr	Unknown	13.2705	0.0482
G9	2C NRE C	RpS2-Sybr	Unknown	13.3652	0.0482
Average normalized	2A NRE	2C NRE
transgene expression	4.6587	3.82763
(biological replicates)	3.6557	4.84587
	4.5821	4.2403
Avg =	4.29883	4.3046
StDev =	0.558285	0.512153
p-value		0.9901

## Sheet: Fig 4C Pum and Nos binding
Data for Fig 4C
beta-galactosidase assays, arbitrary light units
3-hybrid experiments measuring AD-Pum binding
	RNA >
	wt	hb1	hb2	CycB	bcd1		bcd2
protein
AD only	65.9475	104.386	109.338	46.0269	43.3079		208.71
	56.6038	80.6173	85.379	50.3459	43.6997		185.661
	68.304	75.0339	94.1027	58.4	51.707		228.267
	79.9958
Avg	67.7128	86.6789	96.2733	51.5909	46.2382		207.546
STDEV	9.62198	15.5864	12.1262	6.27982	4.74017		21.3272
AD-Pum RBD	9615	3926.77	1426.2	598.009	1741.83		302.317
	10739.4	3136.49	1009.72	740.068	1775.98		270.454
	6186.01	4938.06	1195.94	673.079	1763.65		189.943
		4559.43	1071	705.045			271.715
Avg	8846.79	4140.19	1175.71	679.05	1760.49		258.607
STDEV	2371.89	788.527	184.092	60.5591	17.2914		48.0885
AD-Pum (NTR + RBD)	21708.5	20382.2	19385.5	13953	21083.7		281.344
	20560.9	16692.1	23904.6	8119.17	17845		303.089
	22276.2	19028.4	26063.6	10808	17300.6		299.294
	18970.5	14615.9	22298.7	12040.2			303.168
Avg	20879	17679.7	22913.1	11230.1	18743.1		296.724
STDEV	1458.74	2548.5	2812.5	2444.48	2045.24		10.4115
p-values
Pum (NTR + RBD) vs. Pum RBD	0.0004	< 0.0001	< 0.0001	< 0.0001	< 0.0001		0.1723
Pum (NTR + RBD) to wt vs. Pum (NTR + RBD) to:		0.0722	0.2465	0.0005	0.1644		< 0.0001
Pum RBD to bcd2 vs AD only with bcd2							0.1523
Pum (NTR + RBD) to bcd2 vs AD only with bcd2							0.0007
4-hybrid experiments measuring AD-Nos recruitment
		AD only	AD-Nos	AD only	AD-Nos	AD only	AD-Nos	AD only	AD-Nos	AD only	AD-Nos		AD only	AD-Nos
	RNA >	wt	wt	hb1	hb1	hb2	hb2	CycB	CycB	bcd1	bcd1		bcd2	bcd2
protein
NLS-Pum RBD		34.0236	1638.99	not tested	897.121	not tested	45.2815	not tested	61.0749	not tested	81.2114		not tested	127.201
		44.003	1777.56		996.494		113.838		80.8694		94.8404			127.939
		49.2043	1554.36		1316.53		89.7246		74.0455		84.4017			124.036
		46.2948	1507.49		1301.87		96.8861		65.4648		67.7924
Avg		43.3814	1619.6		1128		86.4326		70.3636		82.0615			126.392
STDEV		6.59162	118.537		213.209		29.238		8.83563		11.1521			2.07338
NLS-Pum (NTR + RBD)		45.3945	14252	61.6318	10037.5	65.2041	4077.53	52.9713	2009.62	38.841	4834.83		184.835	260.555
		43.1588	11205.4	60.2151	10607.4	60.8068	3180.49	45.0712	2196.25	51.3135	5620.22		132.625	291.218
		49.2801	13632	68.3774	12473	84.3811	4285.03	39.823	1999.65	41.8772	6430.58		144.149	316.482
		58.5351			12235.5	62.1202			2808.52		5431.65		144.864
Avg		49.0921	13029.8	63.4081	11338.4	68.128	3847.69	45.9551	2253.51	44.0106	5579.32		151.618	289.418
STDEV		6.78432	1610.11	4.36147	1199.84	10.991	587.047	6.6186	380.895	6.50418	658.884		22.8438	28.007
p-values
Pum (NTR + RBD) vs. Pum RBD		0.2727	< 0.0001		< 0.0001		< 0.0001		< 0.0001		< 0.0001			0.0006
Pum (NTR + RBD) to bcd2 vs AD only with bcd2														0.0008
