# Supplementary material for: Significant roles in RNA-binding for the amino-terminal regions of Drosophila Pumilio and Nanos
Source: PLoS Genet. 2025 Mar 31;21(3):e1011616. doi: 10.1371/journal.pgen.1011616 (PMC11981137; doi:10.1371/journal.pgen.1011616)
Supplement: S5 Data — (XLSX) [file pgen.1011616.s009.xlsx]

## Sheet: Fig 5A Nos-Pum beta-gal
Figure 5A data
beta-galactosidase assays, arbitrary light units
2-hybrid experiments measuring Nos-Pum interactions
	AD only	AD-Nos	AD-Nos NTR	AD-Nos RBD
protein
DBD - Pum[RBD+]	1387.8	754.259	799.618	1169.77
	1393.44	812.861	799.626	1116.54
	1116.94	974.249	811.825	1124.25
	1393.51	895.172	868.43	1341.86
Avg	1322.92	859.135	819.875	1188.1
STDEV	137.35	96.0734	32.8775	105.158
DBD - Pum [NTR + RBD]	1858.21	75613	58094	5116.75
	1920.4	63318.8	72558.2	4101.63
	2063.5	60420.3	79535.1	5687.58
	2223.43	56472.8	67624.6	3906.3
Avg	2016.38	63956.2	69453	4703.06
STDEV	162.603	8262.18	9012.22	843.991
p-values
Pum [RBD+] vs. [NTR + RBD]	0.0006	< 0.0001	< 0.0001	0.0002

## Sheet: Auto-activation by the Nos NTR
Autoactivation by the Nos NTR
beta-galactosidase assays, arbitrary light units
2-hybrid experiments measuring Nos-Pum interactions
DBD-Nos NTR autoactivates the 2-hybrid reporter,
which may be enhanced with the HA tag in cis
	AD only	AD-Nos
protein
DBD - Nos	1821.46	29971.9
	2203.9	26119.4
	1909.5	23339.9
	1962.92	28677.6
Avg	1974.45	27027.2
STDEV	163.709	2933.44
DBD-HA-Nos	6505.96	28501.2
	6100.41	23338.5
	5710.63	29471.5
Avg	6105.67	27103.7
STDEV	397.691	3296.7
DBD - HA-Nos NTR	57068.8	105037
	45154.5	98111
	34582.7	79769.3
	35747.7	82261.7
Avg	43138.4	91294.8
STDEV	10423.4	12243.9

## Sheet: Fig 5A Western blots
Fig 5A Western blot (left panel)
quantitation of various AD-Nos fusions
co-expressed with DBD- Pum [NTR + RBD]
	Pum (NTR + RBD)	Act2>Nos	RpL3	ratio Pum (NTR + RBD) / RpL3	ratio Nos / RpL3		Pum (NTR + RBD)	Act2>NosNTR	RpL3	ratio Pum (NTR + RBD) / RpL3	ratio NosNTR / RpL3		Pum (NTR + RBD)	Act2>NosRBD	RpL3	ratio Pum (NTR + RBD) / RpL3	ratio NosRBD / RpL3
sample #1	719	1625	5906	0.121741	0.275144		661	607	4911	0.134596	0.1236		1260	1084	5415	0.232687	0.200185
sample #2	843	1185	4922	0.171272	0.240756		668	600	4092	0.163245	0.146628		866	604	4092	0.211632	0.147605
sample #3	910	1314	4398	0.206912	0.298772		931	718	4450	0.209213	0.161348		1530	1135	4450	0.34382	0.255056
sample #4	1070	1095	5406	0.197928	0.202553		483	457	2874	0.168058	0.159012		1080	945	4333	0.24925	0.218094
			Avg =	0.174463	0.254306				Avg =	0.168778	0.147647		Avg =			0.259347	0.205235
			St Dev =	0.0382684	0.0419264				St Dev =	0.0307386	0.0172837		St Dev =			0.0583812	0.0446998
Relative level of Pum (NTR+RBD)			Relative level	1					Relative level	1			Relative level			1.5
p-values	(NTR + RBD)		with Nos vs with NosN	0.8245					with NosN vs with NosRBD	0.0335
			with Nos vs with NosRBD	0.051
Relative level of Nos fragment				Relative level	1					Relative level	0.58					Relative level	0.8
p-values				Nos vs. NosN	0.0033					NosN vs. Nos RBD	0.0531
				Nos vs. NosRBD	0.1604
Fig 5A Western blot (right panel)
quantitation of DBD-Pum fusions
co-expressed with AD-Nos NTR
	Pum [RBD+]	Act2-NosNTR	Pum [NTR + RBD]	Act2-NosNTR	RpL3	normalized NosNTR with Pum [RBD+]	normalized NosNTR with Pum [NTR + RBD]	normalized Pum [RBD+]	normalized Pum [NTR + RBD]
sample #1	1061	638			2318	0.275237		0.457722
sample #2	1009	592			1874	0.315902		0.53842
sample #3	897	526			1913	0.274961		0.468897
sample #4	903	304			1731	0.175621		0.521664
sample #1			691	733	2160		0.339352		0.319907
sample #2			911	599	1967		0.304525		0.463142
sample #3			383	413	1035		0.399034		0.370048
					Avg	0.26043	0.347637	0.496676	0.384366
					STDEV	0.0597218	0.0477962	0.0393957	0.0726827
							Relative Level Pum [RBD+] vs Pum [NTR +RBD]	1.3	1
				p-value	NosNTR with Pum [RBD+] vs NosNTR with Pum [NTR + RBD]	0.0937
						p-value	Pum [RBD+] vs Pum [NTR+RBD]	0.0446

## Sheet: Fig 5B Pum-Pum beta-gal
Figure 5B data
beta-galactosidase assays, arbitrary light units
2-hybrid experiments measuring Pum-Pum interactions
	AD only	AD-Pum [NTR + RBD]	AD-Pum NTR	AD-Pum [RBD+]
protein
DBD - Pum[RBD+]	775.615	1047.13	1019.2	1020.21
	1095.29	777.852	843.724	1041.78
	931.067	993.74	982.804	1071.43
	1298.17	1007.11	896.259	1028.12
Avg	1025.03	956.458	935.497	1040.38
STDEV	224.037	121.212	80.0121	22.534
p-values
	AD only vs	0.6097	0.4801	0.896
DBD - Pum [NTR + RBD]	2011.74	68308.5	14574.9	1554.94
	1566.38	60010.9	16660.1	1385.46
	1658.31	65489	17587	1282.98
	1793.09			1172.9
Avg	1757.38	64602.8	16274	1349.07
STDEV	193.453	4219.19	1542.69	162.388
p-values
Pum [RBD+] vs. [NTR + RBD]	0.0026	< 0.0001	< 0.0001	0.0093

## Sheet: Fig 5B Western blots
Fig 5B Western blot (left panel)
quantitation of various AD-Pum fusions
co-expressed with untagged DBD- Pum [NTR + RBD]
	Pum [NTR + RBD]	RpL3	ratio Pum [NTR + RBD] / RpL3	Pum NTR	RpL3	ratio Pum NTR / RpL3	Pum [RBD+]	RpL3	ratio Pum [RBD+] / RpL3
sample #1	3886	7680	0.50599	3288	9680	0.339669	10360	7035	1.47264
sample #2	3897	7575	0.514455	2200	3927	0.560224	8920	3709	2.40496
sample #3	2294	4524	0.507073	1779	5847	0.304259	11820	8128	1.45423
		Avg	0.509173			0.401384			1.77728
		StDev	0.00460688			0.138694			0.543668
Relative level of AD-Pum fragment			1			0.79			3.5
p-values		[NTR +RBD] vs NTR	0.2497		NTR vs [RBD+]	0.0132
		[NTR +RBD] vs [RBD+]	0.0156
Fig 5B Western blot (right panel)
quantitation of DBD-Pum fusions
co-expressed with untagged AD - Pum [NTR + RBD] or
untagged AD - Pum [RBD+]
Same blot serves as source data for S5 Fig_D
	DBD-Pum [RBD+]	RpL3	normalized DBD-Pum [RBD+]	DBD-Pum [NTR + RBD]	RpL3	normalized DBD-Pum [NTR + RBD]
co-expressed with untagged AD-Pum [RBD+]	7483	8957	0.835436	7704	12420	0.62029
	8696	12000	0.724667	4840	14150	0.342049
	4239	7608	0.557177	10510	19450	0.54036
		AVG =	0.70576			0.5009
		STDEV =	0.14009			0.143256
		Relative level =	1.4			1
	p-values	DBD-[RBD+] vs DBD-[NTR+RBD]	0.1513
		DBD-[RBD+] vs DBD-[RBD+] co-expressed with AD-[NTR+RBD]	0.1333		DBD-[NTR + RBD] vs. DBD-[RBD+] co-expressed with AD-[NTR+RBD]	0.9658
		DBD-[RBD+] vs DBD-[NTR+RBD] co-expressed with AD-[NTR+RBD]	0.0287		DBD-[NTR + RBD] vs. DBD-[NTR+RBD] co-expressed with AD-[NTR+RBD]	0.2738
co-expressed with untagged AD-Pum[NTR+RBD]	DBD-Pum [RBD+]	RpL3	normalized DBD-Pum [RBD+]	DBD-Pum [NTR + RBD]	RpL3	normalized DBD-Pum [NTR + RBD]
	6256	16870	0.370836	4675	11940	0.391541
	8258	15070	0.547976	6654	14380	0.462726
	10410	17390	0.59862	5057	19140	0.264211
		AVG =	0.505811			0.372826
		STDEV =	0.119603			0.100572
		Relative level =	1.4			1
		p-value DBD-[RBD+] vsDBD-[NTR+RBD]	0.2145
co-expressed with either untagged AD-Pum[RBD+]			normalized DBD-Pum [RBD+]	normalized DBD-Pum [NTR + RBD]
or untagged AD-Pum[NTR+RBD]			0.835436	0.62029
			0.724667	0.342049
			0.557177	0.54036
			0.370836	0.391541
			0.547976	0.462726
			0.59862	0.264211
		AVG =	0.605785	0.436863
		STDEV =	0.159893	0.131056
		Relative level =	1.4	1
		p-value	0.0732

## Sheet: Fig 5C Pum-other IDRs beta-gal
Figure 5C data
beta-galactosidase assays, arbitrary light units
2-hybrid experiments measuring interactions of
Pum with other RNA-binding proteins with IDRs
DBD-Pum
	AD-only	AD-Cup	AD-NOT4	AD-Bru	AD-Smg	AD-Brat	AD-Hs Nos1
DBD - Pum [RBD+]	1397.97	1072.28	1090.75	1042.5	1475.1	931.455	1192.97
	1089.59	1390.93	913.576	923.118	1225.86	882.46	1155.41
	1114.01	1255.02	970.885	930.405	1263.51	891.105	1150.97
	1075.09	1219.39	905.041	917.886	1242.49	873.914	1269.76
Avg	1169.17	1234.4	970.064	953.476	1301.74	894.733	1192.28
STDEV	153.382	130.941	85.6074	59.5684	116.594	25.467	54.986
p-values
vs. AD-only		0.5416	0.0639	0.0395	0.2179	0.0124	0.7862
DBD - Pum [NTR + RBD]	2214.24	12049.8	6124.83	27264.8	1334.37	997.204	913.676
	1527.37	9975.37	4163.31	17664.6	1426.28	1076.73	890.822
	1739.49	18813.7	5608.95	19334.5	1182.96	1172.37	926.115
		15763.6	4959.88	25015.1	1104.74	1068.68	828.982
Avg	1827.03	14150.6	5214.24	22319.8	1262.09	1078.74	889.899
STDEV	351.706	3923.95	847.371	4557.07	145.151	71.9238	43.1611
p-values
[RBD+] vs [NTR + RBD]		0.0006	< 0.0001	< 0.0001	0.685	0.0029	0.0001

## Sheet: GAL4 AD deletion controls
Two-hybrid control experiments
Delta AD fusions to various proteins used in Fig 5
beta-galactosidase assays, arbitrary light units
control 2-hybrid experiments measuring binding of
protein fusions to an NLS but not to the GAL4 AD
Test of whether transcription of the LacZ reporter
is dependent solely on the GAL4 AD
GAL4 AD-independent activation (marked by * in Fig 5)
All samples tested with DBD-Pum[NTR + RBD]
	DeltaAD (emtpy vector)	DeltaAD-Nos	DeltaAD-Nos NTR	DeltaAD-Nos RBD	DeltaAD-Pum[NTR + RBD]	DeltaAD-Pum[NTR]	DeltaAD-Pum[RBD+]	DeltaAD-Cup	DeltaAD-NOT4	DeltaAD-Bru
	1360.18	2193.98	16415.1	1228.48	991.752	1200.95	1761.04	4943.39	2907.52	1379.97
	972.922	1709.25	12522.7	1167.73	946.145	949.942	1794.86	6298.78	3017.09	1469.58
	1231.46	1824.18	13318.5	1109.05	1058.36	1102.21	1445.59	6333.14	2400.3	1606.64
	1287	1748.64	15330.1	953.51	968.207	1043.59	1632.3	5237.65	2560.07	1621.3
Avg =	1212.89	1869.01	14396.6	1114.69	991.117	1074.18	1658.45	5703.24	2721.25	1519.37
StdDev =	168.44	221.829	1790.69	117.999	48.5448	105.242	158.247	717.769	289.368	115.352
p-value vs. empty vector		0.0033	< 0.0001	0.3765	0.0447	0.2119	0.0084	< 0.0001	0.0001	0.0239
p-value vs. with AD	0.0593	< 0.0001	0.0066	0.0069	< 0.0001	< 0.0001	0.0002	0.0361	0.3284	< 0.0001
	AD (empty vector)	AD-Nos	AD-Nos NTR	AD-Nos RBD	AD-Pum[NTR + RBD]	AD-Pum[NTR]	AD-Pum[RBD+]	AD-Cup	AD-NOT4	AD-Bru
	652.125	13981.9	19898.4	1418.32	37366.9	9212.72	965.301	8082.6	4462.26	22821
	1248.85	12699.4	17426.5	1477.12	28539.2	8162.67	720.907	9763.23	2712.08	20274.4
	738.869	11839.8	22323.1	1369.55	28675.6	7987.89	817.212	6295.55	2682.32	17110
	704.974	12446.6	19791.5	1697.04	29046.4	7383.83	921.618	7391.06		22511.9
Avg =	836.204	12741.9	19859.9	1490.51	30907	8186.77	856.26	7883.11	3285.55	20679.4
StdDev =	277.402	901.908	1999.57	144.539	4311.92	761.012	109.555	1453.4	1019.17	2636.23

## Sheet: Fig 5C Western blot
Fig 5C Western blot
quantitation of various AD- fusions
co-expressed with untagged DBD- Pum [NTR + RBD]
AD-fused to	AD-fusion	RpL3	normalized AD-fusion	relative level vs. Pum [NTR + RBD]
Nos	9521	14390	0.66164	3
Pum [NTR + RBD]	3865	17880	0.216163	1
Cup	1744	14340	0.121618	0.56
NOT4 (0.1 X)	1526	14950	0.102074	4.7
Bru	1221	8457	0.144377	0.67
Smg	778	7343	0.105951	0.49
Brat	1418	13460	0.105349	0.49
Hs Nos1	6805	18010	0.377846	1.75
NOT4	13620	8246	1.65171	7.6
				Normalized to Pum[NTR + RBD],
				which shows robust interaction
				with itself
				Values are intended as
				a qualitative guideline only
				since all proteins cannot be
				quantitated together on a
				single blot

## Sheet: S5 Fig_A
S5Fig_A Western blot quantitation
of pAct2-expressed AD-Nos
co-expressed with DBD-Pum fusions
co-expressed with unlabelled DBD-Pum [RBD+]	Act2>Nos	RpL3	normalized Nos
	1731	4814	0.359576
	1582	3886	0.407102
	1514	4600	0.32913
	2378	4307	0.552124
		Avg =	0.411983
		StDev =	0.0987834
co-expressed with labelled DBD-Pum [NTR + RBD]	1966	4440	0.442793
	1533	4101	0.373811
	1570	2586	0.607115
	1448	5054	0.286506
		Avg =	0.427556
		StDev =	0.135717
		p-value	0.8589
		AD-Nos with Pum [RBD+]
		vs
		AD-Nos with Pum [NTR + RBD]
									1

## Sheet: S5 Fig_B
S5Fig_B Western blot quantitation
of pAct2-expressed AD-Nos RBD
co-expressed with DBD-Pum fusions
co-expressed with DBD-Pum [RBD+]	Act2>Nos RBD	DBD-Pum [RBD+]	RpL3	normalized Nos RBD	normalized Pum [RBD+]
	1904	3294	3353	0.56785	0.982404
	1947	4820	4169	0.467018	1.15615
	2153	3696	3446	0.624782	1.07255
	1734	3981	3881	0.446792	1.02577
			Average =	0.526611	1.05922
			StDev =	0.0841835	0.0743716
co-expressed with labelled DBD-Pum [NTR + RBD]	Act2>Nos RBD	DBD-Pum [NTR + RBD]	RpL3	normalized Nos RBD	normalized Pum [NTR + RBD]
	2033	1333	4288	0.474114	0.310868
	1496	1626	4464	0.335125	0.364247
	2887	1406	5491	0.525769	0.256055
	3172	2176	5526	0.574014	0.393775
			Average =	0.477256	0.331236
			StDev =	0.103161	0.0607395
				Ratio Pum [RBD+] vs Pum [NTR+RBD]	3.2
			p-value
			AD-Nos RBD with Pum [RBD+]	0.4865
			vs
			AD-Nos RBD with Pum [NTR + RBD]
			DBD-Pum [RBD+]		< 0.0001
			vs
			DBD- Pum [NTR + RBD]

[truncated: 2 more sheets: S5 Fig_C, S5 Fig_D]
