# Supplementary material for: Significant roles in RNA-binding for the amino-terminal regions of Drosophila Pumilio and Nanos
Source: PLoS Genet. 2025 Mar 31;21(3):e1011616. doi: 10.1371/journal.pgen.1011616 (PMC11981137; doi:10.1371/journal.pgen.1011616)
Supplement: S7 Data — The file also has a tab showing no binding of any of the four Hs Pum fusions to the RPR1 RNA encoded by the empty vector. Another tab shows that in control experiments, none of the three human Nos proteins binds to a wt NRE on its own (e.g., in the absence of a NLS-Puf domain fusion). Another tab shows that none of the NLS-fusions to human Pum fragments tested recruits any of the three human Nos proteins to a wt NRE in four-hybrid experiments. (XLSX) [file pgen.1011616.s011.xlsx]

## Sheet: Fig 7A Western blot
Source Data for Fig 7A
Western blot quantitation
	Pum1 RBD	RpL3	normalized Pum1 RBD	Pum1 [NTR + RBD]	RpL3	normalized Pum1 [NTR + RBD]
	2973	2628	1.13128	6123	1992	3.0738
	1775	2037	0.871379	5050	1460	3.4589
	2214	2095	1.0568	5725	1977	2.8958
		Avg =	1.01982			3.14283
		StDev =	0.133838			0.287829
		Ratio	1			3.1
	p-values	Pum1 RBD vs Pum1[NTR + RBD]	0.0003
		Pum1 RBD vs Pum2 RBD	0.0017		Pum1 [NTR + RBD] vs Pum2 RBD	0.0008
		Pum1 RBD vs Pum2[NTR + RBD]	0.0004		Pum1 [NTR + RBD] vs Pum2[NTR + RBD]	< 0.0001
	Pum2 RBD	RpL3	normalized Pum2 RBD	Pum2 [NTR + RBD]	RpL3	normalized Pum2 [NTR + RBD]
	3328	2036	1.63458	316	1635	0.193272
	2291	1452	1.57782	240	1587	0.151229
	3155	1961	1.60887	408	2547	0.160188
		Avg =	1.60709			0.16823
		StDev =	0.0284189			0.0221452
		Ratio	1.6			0.16
	p-value	Pum2 RBD vs Pum2 [NTR + RBD]	< 0.0001

## Sheet: Fig 7B RNA binding
Source Data for Fig 7B
beta-galactosidase assays, arbitrary light units
3-hybrid experiments measuring RNA binding
	RNA >
	wt hb NRE	1C	2C	2A	3C	4C	4U	4G (& 5A)	5A	6C	8C
protein
AD only	43.8322
	45.7932
	48.9288
	37.7258
Avg	44.07
STDEV	4.7217
AD-Hs Pum1 RBD	35980.6	109.571	119.386	942.112	169.146	599.414	6286.78	12668.9	44140.6	1446.39	6938.25
	27532.7	107.211	74.0157	824.736	108.085	433.292	6539.26	10916.6	31702.7	1297.35	6537.65
	26896.3	101.765	70.8447	899.323	103.622	325.892	5493.85	8506.91	25920.5	955.446	6813.53
	24008.7	105.587	75.3851	705.553	108.692	421.312	6877.27	8365.95	28864.1	1341.16	9067.98
Avg	28604.6	106.034	84.908	842.931	122.386	444.977	6299.29	10114.6	32657	1260.08	7339.35
STDEV	5150.9	3.28212	23.0641	103.635	31.2548	113.62	588.938	2066.42	8011.43	212.504	1164.51
AD-Hs Pum1 [NTR + RBD]	42078.9	124.176	92.4325	963.405	132.856	665.736	12581.4	15906.2	55264.1	1950.13	7824.69
	56030.3	121.043	81.2686	1116.74	143.314	524.004	10084.6	13914.7	47459.9	2611.86	8438.8
	43964	134.923	82.9056	1463.81	134.119	493.329	11058.7	16826.4	45416.1	2419.29	6733.26
	47191.5	130.922	89.304	981.891	142.765	579.392	9612.91	12695.6	56307.3	2294.24
Avg	47316.2	127.766	86.4777	1131.46	138.264	565.615	10834.4	14835.7	51111.8	2318.88	7665.59
STDEV	6181.1	6.30509	5.27076	231.865	5.54335	75.6541	1311.06	1874.11	5477.57	278.392	863.833
p-values
+ vs. - NTR	0.0035	0.0009	0.8988	0.0635	0.3558	0.1276	0.0007	0.0148	0.0089	0.0009	0.7022
Ratio +/- NTR	1.65415	1.20496	1.01849	1.34229	1.12973	1.27111	1.71994	1.46676	1.56511	1.84026	1.04445
AD-Hs Pum2 RBD	5766.31	111.564	53.6921	253.655	104.342	174.478	1806.21	1081.21	10136.3	350.734	749.991
	7383.63	108.336	58.1386	238.77	80.3582	155.507	1339.31	1177.6	7977.97	554.466	815.785
	6645.02	61.1656	62.16	232.893	85.0158	167.238	1069.78	1716.62	7987.79	469	447.343
	7407.11	104.569	74.2125	214.972	76.9466	164.26	773.199	978.297	8931.71	477.643	537.522
Avg	6800.52	96.4088	62.0508	235.073	86.6656	165.371	1247.13	1238.43	8758.43	462.961	637.661
STDEV	774.97	23.6687	8.8146	15.9974	12.2394	7.85173	438.609	329.015	1021.67	84.1034	173.776
AD-Hs Pum2 [NTR + RBD]	13085.2	135.674	71.625	3724.72	170.83	1411.71	9726.1	9577.07	13010.2	5728.83	10444.2
	9884.14	144.469	98.122	4277.55	169.198	1963.47	12831.1	9312.25	12262.4	5089.05	10423.8
	13128.4	149.274	88.0973	3758.87	174.962	2596.83	13586	7889.93	12687.6	5729.81	9593.77
	12656.8	123.328	97.3208	3620.62		1549.24	9745.21	9511.79	15137.3	5348.2	9015.53
Avg	12188.6	138.186	88.7913	3845.44	171.664	1880.31	11472.1	9072.76	13274.4	5473.97	9869.33
STDEV	1551	11.3943	12.315	294.011	2.97116	532.135	2028.64	796.559	1279.17	313.258	693.503
p-values
+ vs. - NTR	0.0008	0.0191	0.0123	<0.0001	<0.0001	0.0007	<0.0001	<0.0001	0.0015	<0.0001	<0.0001
Ratio +/- NTR	1.79231	1.43334	1.43095	16.3585	1.98076	11.3703	9.19882	7.32602	1.51561	11.8238	15.4774
Ration Pum2 RBD / Pum1 RBD	0.237742	0.90923	0.7308	0.278875	0.708131	0.371639	0.197979	0.12244	0.268195	0.367405	0.0868824
Ratio Pum2[NTR + RBD] / Pum1NTR + RBD]	0.257599	1.08156	1.02675	3.39865	1.24157	3.32437	1.05886	0.611549	0.259712	2.36061	1.28749
	wt hb NRE	1C	2C	2A	3C	4C	4U	4G (& 5A)	5A	6C	8C

## Sheet: Fig 7B controls
Fig 7B empty RNA vector controls
	RNA
	RPR_MS2-2
protein
AD-Pum2 RBD	104.052
	101.637
	90.3606
Avg	98.6833
STDEV	7.3082
AD-Pum2 [NTR + RBD]	117.855
	122.38
	123.539
Avg	121.258
STDEV	3.00345
AD-Pum1 RBD	99.8937
	137.659
	97.5593
Avg	111.704
STDEV	22.508
AD-Pum1 [NTR + RBD]	140.91
	159.5
	145.633
	125.689
Avg	142.933
STDEV	13.9429

## Sheet: Fig 7C protein-protein
Source data for Fig 7C
2-hybrid experiments
measuring protein-protein
interactions
	AD-only	AD-Hs Nos1	AD-Hs Nos2	AD-Hs Nos3	AD-Hs Pum1 [NTR + RBD]	AD-Hs Pum2 [NTR + RBD]	AD-Dm Cup	AD-Dm NOT4	AD-Dm Bru
DBD-Pum fusions
DBD - Hs Pum1 RBD	699.374	835.149	798.638	542.466	1337.5	972.007	1094.23	810.902	989.778
	1152.54	834.409	995.596	502.665	1041.6	934.484	1028.61	778.612	1002.75
	710.523	742.177	1094.53	652.161	1063.6	873.67	1058.89	733.659	943.869
	714.222		684.976	734.763	1092.19	1055.2	1156.24	740.924	886.906
Avg	819.164	803.912	893.434	608.014	1133.72	958.84	1084.49	766.024	955.825
STDEV	222.338	53.4654	185.577	105.529	137.42	75.9506	54.8335	35.8234	52.4318
p-values
	vs. AD-only	0.9138	0.6263	0.137	0.0528	0.2794	0.0597	0.6357	0.2766
DBD - Hs Pum1 [NTR + RBD]	2130.11	2359.82	4585.78	1922.79	36835.9	13091.7	10513.5	2350.36	25433.5
	1495.75	1772.19	3605.08	1751.97	32086.6	19172.7	7409.98	2393.24	23442.5
	1286.22	1606.85	2834.13	1668.95	30283.3	13322.3	9180.91	2505.79	22368.7
	2114.11	1624.11	3814.97	1859.66	32444.6	16837.3	7233.01		20137.9
Avg	1756.55	1840.74	3709.99	1800.84	32912.6	15606	8584.35	2416.46	22845.7
STDEV	430.746	353.918	720.224	112.718	2781.28	2931.11	1558.07	80.2754	2207
p-values	vs. AD-only	0.7728	0.0035	0.8489	< 0.0001	< 0.0001	0.0002	0.0506	< 0.0001
ratio + / - NTR		2.28973	4.1525	2.96185	29.0305	16.2759	7.91555	3.15455	23.9015
DBD-Pum
	AD-only	AD-Hs Nos1	AD-Hs Nos2	AD-Hs Nos3	AD-Hs Pum1 [NTR + RBD]	AD-Hs Pum2 [NTR + RBD]	AD-Dm Cup	AD-Dm NOT4	AD-Dm Bru
DBD - Hs Pum2 RBD	915.128	688.638	921.596	615.836	1255.18	979.972	910.942	729.563	781.355
	706.421	516.27	836.136	709.146	1162.87	1083.08	847.151	686.359	643.774
	849.828	564.774	826.782	714.412	1224.78	1080.44	880.438	727.023	666.055
	673.327	489.144	722.107	837.782	1170.93	1008.92	865.322	636.595	662.519
Avg	786.176	564.707	826.655	719.294	1203.44	1038.1	875.963	694.885	688.426
STDEV	115.146	88.3456	81.7192	91.0493	44.1036	51.7885	26.9996	43.6115	62.7196
p-values	vs. AD-only	0.0225	0.5872	0.3973	0.0005	0.0072	0.1797	0.1886	0.1866
DBD - Hs Pum2 [NTR + RBD]	978.041	650.995	1140.8	719.69	2824.47	8626.82	1070.37	887.051	1724.55
	748.091	750.577	1079.6	800.549	2962.09	6668.23	927.776	862.329	2070.09
	752.724	779.189	1027.58	912.021	3341.91	7533.49	972.418	901.286	1970.06
	734.236	606.666	1073.97	804.814	3081.57	6779.58	971.227	956.013	2056.83
Avg	803.273	696.857	1080.49	809.268	3052.51	7402.03	985.447	901.67	1955.38
STDEV	116.777	81.4498	46.4756	78.9056	219.678	902.458	60.3024	39.6434	160.153
p-values	vs. AD-only	0.1856	0.0045	0.935	< 0.0001	< 0.0001	0.0323	0.1617	< 0.0001
ratio + / - NTR		1.23402	1.30706	1.12509	2.53649	7.13033	1.12499	1.29758	2.84037

## Sheet: 4-hybrid Hs Nos recruitment
beta-galactosidase assays, arbitrary light units
4-hybrid experiments measuring recruitment of
AD fusions to Hs Nos1, Nos2, and Nos3
to the wt NRE		AD fused to:
	NLS fused to:
	Dm Pum [NTR + RBD]	only (empty vector control)	69.7672
			62.0083
			52.2902
			51.4333
		Avg =	58.8748
		StDev=	8.70242
	Dm Pum [NTR + RBD]	Dm Nos	12615.9
			10558.9
			9185.02
			8941.03
		Avg =	10325.2
		StDev=	1685.01
	only (empty vector control)	Hs Nos1	53.7581
			48.049
			55.9132
			38.1259
		Avg =	48.9616
		StDev=	7.94936
	only (empty vector control)	Hs Nos2	52.1515
			53.9469
			54.9099
			42.749
		Avg =	50.9393
		StDev=	5.57858
	only (empty vector control)	Hs Nos3	51.8214
			45.3346
			47.98
			48.432
		Avg =	48.392
		StDev=	2.66334
	Hs Pum1 [NTR + RBD]	only	76.7048
			72.4362
			78.9152
			72.677
		Avg =	75.1833
		StDev=	3.16597
	Hs Pum1 [NTR + RBD]	Hs Nos1	100.661
			100.223
			84.9498
			75.5992
		Avg =	90.3583
		StDev=	12.2548
	Hs Pum1 [NTR + RBD]	Hs Nos2	88.5424
			74.4483
			81.2399
			101.82
		Avg =	86.5127
		StDev=	11.716
	Hs Pum1 [NTR + RBD]	Hs Nos3	67.05
			72.0216
			70.5685
			53.6686
		Avg =	65.8272
		StDev=	8.37013
	Hs Pum2 [NTR + RBD]	only	57.9625
			51.2444
			64.8873
			55.1394
		Avg =	57.3084
		StDev=	5.75456
	Hs Pum2 [NTR + RBD]	Hs Nos1	not tested
	Hs Pum2 [NTR + RBD]	Hs Nos2	72.3521
			59.2292
			63.1784
			58.3701
		Avg =	63.2824
		StDev=	6.3987
	Hs Pum2 [NTR + RBD]	Hs Nos3	65.6955
			65.8478
			59.7529
			75.7488
		Avg =	66.7613
		StDev=	6.62981

## Sheet: S3 Fig A
S3Fig_A Western blot quantitation
quantitation of AD-Pum1 fusions
co-expressed with untagged DBD - Pum1 [NTR + RBD] or
untagged DBD - Pum1 [RBD]
co-expressed with untagged DBD-Pum1 [RBD]	AD-Pum1 [RBD]	RpL3	normalized AD-Pum1 [RBD]	AD-Pum1 [NTR + RBD]	RpL3	normalized AD-Pum1 [NTR + RBD]
	17680	8133	2.17386	14020	6268	2.23676
	11580	4964	2.3328	13020	4434	2.9364
	12840	6508	1.97296	12040	6322	1.90446
		Avg =	2.15987		Avg =	2.35921
		StDev =	0.180327		StDev =	0.526754
	p-values	AD-[RBD] vs. AD-[NTR+RBD]	0.5688
		AD-[RBD] vs. AD-[RBD] co-expressed with DBD-Pum1 [NTR+RBD]	0.3336		AD-[NTR + RBD] vs. AD-[RBD] co-expressed with DBD-Pum1 [NTR + RBD]	0.2657
		AD-[RBD] vs. AD-[NTR + RBD] co-expressed with DBD-Pum1 [NTR+RBD]	0.7342		AD-[NTR + RBD] vs. AD-[NTR + RBD] co-expressed with DBD-Pum1 [NTR + RBD]	0.9611
co-expressed with untagged DBD-Pum1 [NTR+RBD]	AD-Pum1 [RBD]	RpL3	normalized AD-Pum1 [RBD]	AD-Pum1 [NTR + RBD]	RpL3	normalized AD-Pum1 [NTR + RBD]
	9728	6260	1.55399	13300	4160	3.19712
	10870	4466	2.43395	12480	4364	2.85976
	6890	5189	1.32781	9009	7966	1.13093
		AVG =	1.77192		Avg =	2.39594
		STDEV =	0.584382		StDev =	1.10844
	p-value	AD-[RBD] vs. AD-[NTR+RBD]	0.437
co-expressed with either untagged DBD-Pum1 [RBD]			normalized AD-Pum1 [RBD]	normalized AD-Pum1 [NTR + RBD]
or untagged DBD-Pum1 [NTR+RBD]			2.17386	2.23676
			2.3328	2.9364
			1.97296	1.90446
			1.55399	3.19712
			2.43395	2.85976
			1.32781	1.13093
		AVG =	1.96589	2.37757
		STDEV =	0.441317	0.776431
		Relative level	1	1.2
		p-value	0.2852

## Sheet: S3 Fig B
S3Fig_B Western blot quantitation
quantitation of DBD-Pum1 fusions
co-expressed with untagged AD - Pum1 [NTR + RBD] or
untagged AD - Pum1 [RBD]
	DBD-Pum1 [RBD]	RpL3	normalized DBD-Pum1 [RBD]	DBD-Pum1 [NTR + RBD]	RpL3	normalized DBD-Pum1 [NTR + RBD]
co-expressed with untagged AD-Pum1 [RBD]	15880	11290	1.40655	6508	8133	0.800197
	6642	9826	0.675962	5335	7001	0.762034
	7743	8853	0.874619	4243	6185	0.686015
		AVG =	0.985712		AVG =	0.749415
		STDEV =	0.377753		STDEV =	0.0581276
	p-values	DBD-[RBD] vs DBD-[NTR+RBD]	0.3446
		DBD-[RBD] vs DBD-[RBD] co-expressed with AD-[NTR+RBD]	0.7605		DBD-[NTR + RBD] vs. DBD-[RBD] co-expressed with AD-[NTR+RBD]	0.5695
		DBD-[RBD] vs DBD-[NTR+RBD] co-expressed with AD-[NTR+RBD]	0.3294		DBD-[NTR + RBD] vs. DBD-[NTR+RBD] co-expressed with AD-[NTR+RBD]	0.7763
co-expressed with untagged AD-Pum1 [NTR+RBD]	DBD-Pum1 [RBD]	RpL3	normalized DBD-Pum1 [RBD]	DBD-Pum1 [NTR + RBD]	RpL3	normalized DBD-Pum1 [NTR + RBD]
	6073	8900	0.68236	4270	6372	0.670119
	4726	7220	0.654571	3213	5869	0.547453
	12270	9303	1.31893	8722	9431	0.924822
		AVG =	0.885287		AVG =	0.714131
		STDEV =	0.375803		STDEV =	0.192496
		p-value DBD-[RBD] vsDBD-[NTR+RBD]	0.5213
co-expressed with either untagged AD-Pum1[RBD]			normalized DBD-Pum1 [RBD]	normalized DBD-Pum1 [NTR + RBD]
or untagged AD-Pum1[NTR+RBD]			1.40655	0.800197
			0.675962	0.762034
			0.874619	0.686015
			0.68236	0.670119
			0.654571	0.547453
			1.31893	0.924822
		AVG =	0.935499	0.731773
		STDEV =	0.341461	0.128635
		Relative level =	1	0.78
		p-value	0.2014

## Sheet: S3 Fig C
S3Fig_C Western blot quantitation
quantitation of AD-Pum2 fusions
co-expressed with untagged DBD - Pum2 [NTR + RBD] or
untagged DBD - Pum2 [RBD]
co-expressed with untagged DBD-Pum2 [RBD]	AD-Pum2 [RBD]	RpL3	normalized AD-Pum2 [RBD]	AD-Pum2 [NTR + RBD]	RpL3	normalized AD-Pum2 [NTR + RBD]
	11150	7777	1.43371	2785	9282	0.300043
	15340	8246	1.8603	2729	8250	0.330788
	15860	8259	1.92033	5157	10060	0.512624
		Avg =	1.73811		Avg =	0.381152
		StDev =	0.26532		StDev =	0.114892
		Ratio =	1			0.21929
	p-values	AD-[RBD] vs. AD-[NTR+RBD]	0.0012
		AD-[RBD] vs. AD-[RBD] co-expressed with DBD-Pum2 [NTR+RBD]	0.1133		AD-[NTR + RBD] vs. AD-[RBD] co-expressed with DBD-Pum2 [NTR + RBD]	0.0002
		AD-[RBD] vs. AD-[NTR + RBD] co-expressed with DBD-Pum2 [NTR+RBD]	0.0016		AD-[NTR + RBD] vs. AD-[NTR + RBD] co-expressed with DBD-Pum2 [NTR + RBD]	0.3329
co-expressed with untagged DBD-Pum2 [NTR+RBD]	AD-Pum2 [RBD]	RpL3	normalized AD-Pum2 [RBD]	AD-Pum2 [NTR + RBD]	RpL3	normalized AD-Pum2 [NTR + RBD]
	19430	9857	1.97119	3202	8625	0.371246
	16510	6985	2.36364	3899	8002	0.487253
	22520	10950	2.05662	5179	8886	0.582827
		AVG =	2.13048		Avg =	0.480442
		STDEV =	0.206387		StDev =	0.105955
		Ratio=	1			0.225509
	p-value	AD-[RBD] vs. AD-[NTR+RBD]	0.0002
co-expressed with either untagged DBD-Pum2 [RBD]			normalized AD-Pum2 [RBD]	normalized AD-Pum2 [NTR + RBD]
or untagged DBD-Pum2 [NTR+RBD]			1.43371	0.300043
			1.8603	0.330788
			1.92033	0.512624
			1.97119	0.371246
			2.36364	0.487253
			2.05662	0.582827
		AVG =	1.9343	0.430797
		STDEV =	0.302295	0.112819
		Relative level	1	0.222715
		p-value	< 0.0001

## Sheet: S3 Fig D
S3Fig_D Western blot quantitation
quantitation of DBD-Pum2 fusions
co-expressed with untagged AD - Pum2 [NTR + RBD] or
untagged AD - Pum2 [RBD]
	DBD-Pum2 [RBD]	RpL3	normalized DBD-Pum2 [RBD]	DBD-Pum2 [NTR + RBD]	RpL3	normalized DBD-Pum2 [NTR + RBD]
co-expressed with untagged AD-Pum2 [RBD]	2929	6753	0.433733	1930	6009	0.321185
	2844	4298	0.661703	2523	5783	0.436279
	1663	3582	0.464266	2090	3267	0.639731
		AVG =	0.519901		AVG =	0.465731
		STDEV =	0.12375		STDEV =	0.161302
		Ratio =	1			1
	p-values	DBD-[RBD] vs DBD-[NTR+RBD]	0.6684
		DBD-[RBD] vs DBD-[RBD] co-expressed with AD-[NTR+RBD]	0.0218		DBD-[NTR + RBD] vs. DBD-[RBD] co-expressed with AD-[NTR+RBD]	0.0842
		DBD-[RBD] vs DBD-[NTR+RBD] co-expressed with AD-[NTR+RBD]	0.0419		DBD-[NTR + RBD] vs. DBD-[NTR+RBD] co-expressed with AD-[NTR+RBD]	0.1302
co-expressed with untagged AD-Pum2 [NTR+RBD]	DBD-Pum2 [RBD]	RpL3	normalized DBD-Pum2 [RBD]	DBD-Pum2 [NTR + RBD]	RpL3	normalized DBD-Pum2 [NTR + RBD]
	1116	4510	0.24745	1174	4933	0.237989
	1032	4949	0.208527	1066	5192	0.205316
	1405	4933	0.284817	1485	4131	0.359477
		AVG =	0.246931		AVG =	0.267594
		STDEV =	0.0381474		STDEV =	0.0812328
		Ratio =	1			1
		p-value DBD-[RBD] vsDBD-[NTR+RBD]	0.7104

## Sheet: S3 Fig E
Fig S3_E Western blot
quantitation of various AD- fusions
co-expressed with untagged DBD- Pum1 [NTR + RBD]
AD-fused to	AD-fusion	RpL3	normalized AD-fusion	level relative to Pum2 [NTR + RBD]
Nos1	12430	19580	0.634831
	9410	19880	0.47334
		avg =	0.554086	2.7
Nos2	614	20060	0.0306082
	368	13550	0.0271587
		avg =	0.0288834	0.14
Nos3	1925	18710	0.102886
	1623	11230	0.144524
		avg =	0.123705	0.61
Pum1 [NTR + RBD]	17340	12850	1.34942
	11850	10740	1.10335
		avg =	1.22638	6.1
Pum2 [NTR + RBD]	1276	17750	0.0718873
	2720	8152	0.33366
		avg =	0.202774	1
				Normalized to Pum2[NTR + RBD],
				which interacts with itself
				Values are intended as
				a qualitative guideline only
				since all proteins cannot be
				quantitated together on a
				single blot
