# Supplementary material for: Significant roles in RNA-binding for the amino-terminal regions of Drosophila Pumilio and Nanos
Source: PLoS Genet. 2025 Mar 31;21(3):e1011616. doi: 10.1371/journal.pgen.1011616 (PMC11981137; doi:10.1371/journal.pgen.1011616)
Supplement: S8 Data — The file also contains empty vector AD and RNA controls, which show that none of the RNAs in Fig 8A auto-activates the LacZ reporter and that none of the [NTR + RBD] fusions binds to the vector-encoded RPR1 RNA. (XLSX) [file pgen.1011616.s012.xlsx]

## Sheet: Fig 8A
Fig 8A Source Data
beta-galactosidase assays, arbitrary light units
3-hybrid experiments measuring binding of
various AD-Pum fusions
	RNA >
	4A (wt)	4G	4U	4C
AD-Pum fusion:	27119.2	8821.97	5181.4	619.092
Pum [NTR (D2)+ RBD] wt	24771.6	6454.86	4747.43	504.929
	24167.2	7404.52	4388.99	528.82
	25152.3	8992.57	3626.75	470.023
Avg =	25302.6	7918.48	4486.14	530.716
STDEV =	1277.18	1207.79	658.189	63.6721
Pum [NTR (D2)+ RBD] R5 GK	8472.03	1757.12	10982.2	3970.79
	10013.9	1817.1	8146.93	3841.21
	8008.99	2146.74	12312.7	3881.1
	13489.7		11261.5
Avg =	9996.15	1906.99	10675.8	3897.7
STDEV =	2481.71	209.788	1780.58	66.3696
Pum [RBD+] wt	20874.9	1262.84	659.278	134.837
	17670.2	1206.44	664.205	129.762
	19882	1338.73	670.956	137.486
	20723.7	1507.38		138.831
Avg =	19787.7	1328.85	664.813	135.229
STDEV =	1477.69	130.783	5.8627	4.00436
Pum [RBD+] R5 GK	162.04	84.827	639.383	112.885
	165.334	91.5921	390.744	99.8927
	183.338	88.1671	343.118	89.6267
		87.5187		99.8639
Avg =	170.237	88.0263	457.748	100.567
STDEV =	11.4645	2.78259	159.093	9.52827
p-values
[NTR (D2)+ RBD], wt vs. R5GK	< 0.0001	0.0004	0.0006	< 0.0001
[RBD+], wt vs. R5 GK	< 0.0001	< 0.0001	0.0874	0.0005
[NTR (D2)+ RBD] vs. [RBD+], wt	0.0013	< 0.0001	0.0002	< 0.0001
[NTR (D2)+ RBD] vs. [RBD+], R5 GK	< 0.0001	< 0.0001	0.0002	< 0.0001

## Sheet: Fig 8A & S8 Fig_C controls
Empty vector RNA-binding
controls for
Fig 8A and S8 Fig_C
	RNA >
	4A	4G	4U	4C
AD only
	52.0661	47.6117	64.3822	55.187
	58.1244	63.6756	63.4826	56.1724
	51.0366	60.1694	63.9571	57.4241
Avg =	53.7424	57.1522	63.9406	56.2612
STDEV =	3.82974	8.44626	0.450032	1.1212
	RNA
	RPR_MS2-2
AD-Pum fusion
Pum [NTR (D1)+ RBD]	129.94
	101.622
	110.582
Avg =	114.048
STDEV =	14.4734
Pum [NTR (D2)+ RBD]	139.936
	161.358
	156.923
Avg =	152.739
STDEV =	11.307
Pum [NTR (D2)+ RBD] R5 GK	166.473
	134.81
	135.116
Avg =	145.466
STDEV =	18.1925

## Sheet: Fig 8B
Fig 8B Source Data
embryonic abdominal segmentation
	# segments	0	1	2	3	4	5	6	7	8	n (total embryos scored)	avg # abdominal segments
maternal genotype
pum-	# embryos	82	131	30	9						252	0.865079
pum- with transgenes:
wt Pum [RBD*]		0	2	2	9	41	88	44	17	3	206	5.06796
R5 GK Pum [RBD*]		57	74	43	11	1					186	1.05914
wt Pum									13	126	139	7.90647
R5 GK Pum						3	13	19	33	115	183	7.33333
abdominal segments (binned)
# segments	0-2	3-5	6-8
pum-	243	9	0	total
	96.4286	3.57143		%
pum- with transgenes:
wt Pum [RBD*]	4	138	64	total
	1.94175	66.9903	31.068	%
R5 GK Pum [RBD*]	174	12	0	total
	93.5484	6.44516		%
wt Pum	0	0	139	total
			100	%
R5 GK Pum	0	16	167	total
		8.77432	91.2568	%
p-values by Fisher's Exact Test
pum- vs. R5 GK Pum [RBD*]	0.18
wt Pum vs. R5 GK Pum	0.000109
all other comparisons	< 2.2e-16

## Sheet: Fig 8C
Fig 8C Source Data
Western blot quantitation
AD-Pum fusions expressed in yeast
(upper panel)
	wt [RBD*]	RpL3	normalized wt [RBD*]	R5 GK [RBD*]	RpL3	normalized R5 GK [RBD*]
	6747	9057	0.744949	2893	8973	0.322412
	8316	11140	0.746499	3524	9817	0.358969
	4727	8925	0.529636	2463	9019	0.27309
		Avg =	0.673695			0.318157
		StDev =	0.124761			0.0430973
		Relative level =	1			0.47
		p-value	0.0096
	wt [NTR(D2) + RBD]	RpL3	normalized [NTR(D2) + RBD]	R5 GK [NTR(D2) + RBD]	RpL3	normalized R5 GK [NTR(D2) + RBD]
	12020	8895	1.35132	12520	11000	1.13818
	12430	7219	1.72185	10280	6873	1.49571
	13220	10320	1.28101	13690	12410	1.10314
		Avg =	1.45139			1.24568
		StDev =	0.236844			0.21724
		Relative level =	1			0.86
		Ratio
		p-value	0.3297
Western blot quantitation
Pum[RBD*] proteins expressed in
Drosophila
(lower panel)
	wt Pum [RBD*]	alpha-tubulin	normalized wt Pum [RBD*] / alpha-tub		R5 GK Pum [RBD*]	alpha-tubulin	normalized R5 GK Pum [RBD*] / alpha-tub
sample #1	9320	43700	0.213272		10900	34700	0.314121
sample #2	10400	53300	0.195122		16100	57500	0.28
sample #3	9890	57000	0.173509		18200	63000	0.288889
sample #4	8440	34400	0.245349		24900	58300	0.427101
		Avg:	0.206813			Avg:	0.327528
		St Dev:	0.0304006			St Dev:	0.0679374
		Relative level	1				1.58
						p-value :	0.0176

## Sheet: Fig S8_B Western blot
Fig S8_B
quantitation of Western blot for
AD-Pum fusions expressed in yeast
	Pum [NTR + RBD]	RpL3	normalized Pum [NTR + RBD]	Pum [NTR (D1)+ RBD]	RpL3	normalized Pum [NTR (D1)+ RBD]	Pum [NTR (D2)+ RBD]	RpL3	normalized Pum [NTR (D2)+ RBD]
	1071	4264	0.251173	22050	2856	7.72059	8050	2860	2.81469
	1595	4071	0.391796	28740	3585	8.01674	7569	3133	2.4159
	2011	4401	0.456942	23250	3653	6.36463	8480	3505	2.4194
	1880	5250	0.358095	18190	3412	5.33118	15560	3538	4.39796
		Avg =	0.364501		Avg =	6.85829		Avg =	3.01199
		STDEV =	0.0859741		STDEV =	1.2465		STDEV =	0.942752
		Ratio	1			18.8156			8.26334
	p-values	vs Pum [NTR (D1)+ RBD]	< 0.0001		vs Pum [NTR (D2)+ RBD]	0.0027
		vs Pum [NTR (D2)+ RBD]	0.0014

## Sheet: Fig S8_C beta galactosidase
Fig S8_C
beta-galactosidase assays, arbitrary light units
3-hybrid experiments measuring Pum binding
	RNA >
	wt	2A	4C	4U	4G (&5A)	5A	6C	8C
protein
AD only	67.5587
	54.4
	65.4737
	43.0138
Avg =	57.6115
STDEV =	11.3162
Pum [NTR (D1) + RBD)]	23849.4	38.3605	55.2633	379.307	718.088	21152.4	391.782	1053.48
	15452.5	61.2269	81.6637	575.848	1411.02	24267.6	311.417	699
	23421.2	63.1081	90.332	1093.91	1653.35	20037.1	366.583	502.456
		48.3966	97.3804		1116.45	20898.5		1748.06
Avg =	20907.7	52.773	81.1599	683.023	1224.73	21588.9	356.594	1000.75
STDEV =	4729.17	11.6212	18.4221	369.162	402.835	1848.49	41.1031	547.907
Pum [NTR (D2) + RBD]	31845.9	249.21	184.342	5097.8	6432.32	23327.9	1235.5	4489.76
	25001.8	260.255	234.961	6333.41	5670.97	19993.3	1462.24	2968.47
	28383.7	320.472	175.67	5681.16	6298.28	19560.2	1556.65	3299.21
			200.927	4610.71	5776.68	22588.8	1646.33	2664.82
Avg =	28410.4	276.646	198.975	5430.77	6044.56	21367.6	1475.18	3355.56
STDEV =	3422.12	38.3544	26.179	744.047	376.856	1869.91	176.58	799.279
Pum [NTR + RBD]	15758.4	174.616	246.125	5323.37	6086.59	12702	2885.43	4666.62
	13060.5	289.292	240.215	5473.91	6017.17	14072.1	2835.12	4873.51
	15389.9	263.176	256.366	5529.54	4915.5	15371.4	5313.73	5007.83
	17522	284.601	236.16	5733.43	4815.18	15736.7		3843.31
Avg =	15432.7	252.921	244.717	5515.06	5458.61	14470.6	3678.09	4597.82
STDEV =	1834.89	53.4268	8.77832	169.643	686.857	1378.54	1416.73	522.216
	wt	2A	4C	4U	4G (&5A)	5A	6C	8C
ratio [NTR + RBD] / [NTR (D2) + RBD]	0.543206	0.914241	1.22989	1.01552	0.903061	0.677221	2.49332	1.37021
p-values
[NTR (D1) + RBD] vs. [NTR (D2) + RBD]	0.09	< 0.0001	0.0003	0.0002	< 0.0001	0.8719	0.0001	0.0028
[NTR (D1) + RBD] vs. [NTR + RBD]	0.0827	0.0003	< 0.0001	< 0.0001	0.0003	0.0008	0.0154	< 0.0001
[NTR (D2) + RBD] vs. [NTR + RBD]	0.0012	0.5458	0.0161	0.8325	0.1853	0.001	0.0245	0.0405
