# Supplementary material for: Significant roles in RNA-binding for the amino-terminal regions of Drosophila Pumilio and Nanos
Source: PLoS Genet. 2025 Mar 31;21(3):e1011616. doi: 10.1371/journal.pgen.1011616 (PMC11981137; doi:10.1371/journal.pgen.1011616)
Supplement: S9 Data — (XLSX) [file pgen.1011616.s013.xlsx]

## Sheet: plasmids used in this work
NTD S8 Data
Plasmids used in this studay
	plasmid name	second name	expresses	parent vector	modified by	source of inserted sequence 1	inserted sequence 1	encoded protein or RNA	source of inserted sequence 2	inserted sequence 2	encoded protein or RNA	source of inserted sequence 3	inserted sequence 3	encoded protein	source of inserted sequence 4	inserted sequence 4	encoded protein
yeast protein expression
	T9575	DBD-HA vector	HA-tagged DBD fusions	pGBT9	insertion at EcoRI	synthetic oligos encoding HA tag	gaattgGCTGGATACCCATACGATGTTCCAGATTACGCCAGCTTGGGTgaattc	. . . speLAGYPYDVPDYASLGefp . . .
	T9568	AD-HA vector	HA-tagged AD fusions	pGAD424	insertion at EcoRI	synthetic oligos encoding HA tag	same as for T9575	. . . eieLAGYPYDVPDYASLGefp . . .
	M920	NLS-HA vector	HA-tagged NLS fusions	pGBT9	substitution H3 >EcoRI with GAL4 AD internal deletion and NcoI converted to EcoRI	pAct2	H3-Asp718I (del) BglII-EcoRI: . . . aagcttTGCAAAGATGGATAAAGCGGAATTAATTCCCGAGCCTCCAAAAAAGAAGAGAAAGGTCGAATTGggtac/gatctGTATGGCTTACCCATACGATG TTCCAGATTACGCTAGCTTGGGTGGTCATATGGCCATGccggaattcc . . .	MDKAELIPEPPKKKRKVELGTICMAYPYDVPDYASLGGHMAMPEF . . .
	W4013	AD-Pum[NTR + RBD]	AD-HA-Pum[NTR + RBD]	T9568	insertion EcoRI-XbaI > EcoRI-SpeI	R9117 (modified Nde-Xba fragment of pDM30/nos-pum, Barker and Lehmann	EcoRI-XbaI/SpeI: gaattcccTATGGAATCT . . . CGCCAATCTAGt	efpMESP . . . NVVLstop	Note: residues 645-1533 of PA isoform
	W4021	AD-Pum[RBD+]	AD-HA-Pum[RBD+]	T9568	insertion KpnI > XbaI into modified T9568	pDM30/nos-pum, Barker and Lehmann, modified by insertion of BamHI site at XbaI	EcoRI-BamHI: gaattcccgGGTACCGCAGCTGTGGCAGCT . . . CGCCAATCTAGgcggatccgtcgac	efpGTAAV . . . NVVLstop	Note: residues 1048-1533 of PA isoform
	V292	AD-Pum RBD	AD-HA-Pum RBD	T9568	insertion EcoRI-BamHI	PCR product	EcoRI-BamHI: gaattcggagggtccGGAAGATCTCGCCTT . . . TTGGAGAAGTACTACATGAAGTAGggatcc	efggsGRSRLL . . . LEKYYMKstop	Note: residues 1091-1430 of PA isoform
	V1515	AD-Pum[NTR(D2) + RBD]	AD-HA-Pum[NTR(D2) + RBD]	T9568	internal deltion of W4013 SmaI-KpnI	W4013	across SmaI/KpnI junction: CTGGTGCCCCC/CGCAGCTGTGGCAGCT	LVPP/AAVAA
	V289	AD-Pum[NTR(D1) + RBD]	AD-HA-Pum[NTR(D1) + RBD]	T9568	insertion of SmaI-XbaI into modified T9568	pDM30/nos-pum, Barker and Lehmann	gaattcCCGGGCGCTACCCGTGCC . . . CGCCAATCTAGA . . .	efPGATR . . . NVVLstop	Note: residues 850-1533 of PA isoform
	V631	AD-Pum NTR	AD-HA-Pum NTR	T9568	insertion of EcoRI-BglII into T9568	R9117	gaattcccTATGGAATCTCCC . . . CAGCCAGGAAGATCTtatgaatcgtag	efpMESP . . . PGRSyesstop
	V3044	AD-Pum [NTR + RBD] (no HA tag)	AD-Pum[NTR + RBD]	pGAD424	replacement of EcoR1-EcoRV	W4013	see W4013	see W4013
	W2937	AD-Pum[RBD+] (no HA tag)	AD-Pum[RBD+]	pGAD424	replacement of EcoR1-EcoRV	W4021	see W4021
	V112	AD-Pum[NTR + RBD], FS	AD-HA-Pum[NTR + RBD], F1367S	T9568	F1367S introduced by site-directed mutagenesis, otherwise identical to W4013
	V109	AD-Pum[RBD+], FS	AD-HA-Pum[RBD+], F1367S	T9568	F1367S introduced by site-directed mutagenesis, otherwise identical to W4021
	V2232	AD-Pum RBD, FS	AD-HA-Pum RBD, F1367S	T9568	F1367S introduced by site-directed mutagenesis, otherwise identical to V292
	V507	AD-Ce FBF2 RBD	AD-HA-Ce FBF2 RBD	T9568	insertion of EcoR1-BamH1 into T9568	cDNA	gaattcTCAAACAATGTGCTGCCAACC . . . CATCCGATTTATGAACGCCAATAAggatcc	ef SNNVLPT . . . HPIYELQstop
	V2358	AD-(Dm NTR) - (Ce FBF2 RBD)	AD-HA-(Dm NTR) - (Ce FBF2 RBD)	T9568	insertion of EcoR1-EcoRI into V507	V1030 (subclone of Pum NTR in EcoRI fragment)	gaattcccTATGGAATCT . . . GGAAGATCggaattc	efp MSEP . . . GRS ef
	V2951	NLS-Ce FBF2 RBD	NLS-HA-Ce FBF2 RBD	M920	insertion of EcoR1-BamH1 into M920	V507	same as V507	same as V507
	V2965	NLS-(Dm NTR) - (Ce FBF2 RBD)	NLS-HA-(Dm NTR) - (Ce FBF2 RBD)	M920	insertion of EcoR1-EcoRI into V2951	V1030 (subclone of Pum NTR in EcoRI fragment)	same as V2358	same as V2358
	V786	NLS-Pum RBD	NLS-HA-Pum RBD	M920	same as V292
	V2228	NLS-Pum RBD FS mut	NLS-HA-Pum RBD, F1367S	M920	F1367S introduced by site-directed mutagenesis, otherwise identical to V292
	M1040	NLS-Pum[RBD+]	NLS-HA-Pum[RBD+]	M920	same as W4021
	V131	NLS-Pum[RBD+] FS mut	NLS-HA-Pum[RBD+], F1367S	M920	F1367S introduced by site-directed mutagenesis, otherwise identical to W4021
	M1021	NLS-Pum[NTR + RBD]	NLS-HA-Pum[NTR + RBD]	M920	same as W4013
	V135	NLS-Pum[NTR + RBD] FS mut	NLS-HA-Pum[NTR + RBD], F1367S	M920	F1367S introduced by site-directed mutagenesis, otherwise identical to W4013
	V794	AD-Nos	AD-HA-Nos	T9568	insertion at BamHI	modified pN5 (nos cDNA for PA isoform), Lehmann lab	BamHI-BamHI: ggatccatATGTTCCGCAGC . . . CAGATGAAGGTTTAGggatcc	ihMFRS . . . QMKVstop
	V790	AD-Nos[L7]	AD-HA-Nos[L7]	T9568	insertion at BamHI	otherwise identical to V794, but bearing the 21 nt L7 deletion
	V798	AD-Nos RBD	AD-HA-Nos RBD	T9568	insertion at BamHI	Nos deletion BanII to PvuII	BamHI-BglII: ggatccatATGTTCCGCAGC . . . AGAGGAG/cctcgagg/CTGCGCGGA . . .	ihMFRS . . . HARGasrLRGA . . .QMKVstop
	V976	AD-Nos RBD[L7]	AD-HA-Nos RBD[L7]	T9568	21 nt deletion of L7 introduced by site-directed mutagenesis, otherwise identical to V798
	V760	AD-Nos NTR	AD-HA-Nos NTR	T9568	insertion at BamHI	modified pN5 with stop codon downstream of PvuII	BamHI-BglII: ggatccatATGTTCCGCAGC . . . GGCGAACAGCTGctcgagctctag . . .	ihMFRS . . . GEQLlelstop
	J2486	Act2-Nos	AD-HA-Nos	pAct2	insertion of BamHI-BglII at BamHI	modified pN5 (nos cDNA for PA isoform), Lehmann lab	BamHI-BglII: ggatccatATGTTCCGCAGC . . . cccgtgcctatagatc	ihMFRS . . . QMKVstop	same Nos protein encoded as in V794, but ~ 180 nt of 3'-UTR downstream of stop codon
	J2518	Act2-Nos[L7]	AD-HA-Nos[L7]	J2486	insertion of BamHI-BglII at BamHI	modified pN5 (nos cDNA for PA isoform), Lehmann lab	BamHI-BglII: ggatccatATGTTCCGCAGC . . . cccgtgcctatagatc	ihMFRS . . . QMKVstop	internal 7 aa deletion in L7 mutant
	J2493	Act2-Nos NTR	AD-HA-Nos NTR	pAct2	insertion of BamHI-PvuII	modified pN5 (nos cDNA for PA isoform), Lehmann lab	ggatccatATGTTCCGCAGC . . . GGCGAACAGCTGctcgagctctag . . .	ihMFRS . . . GEQL lel stop	Nos residues 1-288
	J2506	Act2-Nos RBD	AD-HA-Nos RBD	pAct2	insertion at BamHI	Nos deletion BanII to PvuII	as in V798	ihMFRS . . . HARGasrLRGA . . .QMKVstop
	V2998	AD-Cup	AD-Cup	T9568	insertion of BglII-BglII at BamHI	MP2015, isolated from embryonic cDNA library of Dahanukar and Wharton	gatctctcgaggatccgaattcgcggccgcgtcgacGAGCTATACCCGCTCC . . . AAATAATGAAAAGCgtcgacgcggccgcgaattccagat	efaaa SYTRSR . . . DEFHstop	residues 341-1132 of Cup
	V3006	AD-NOT4	AD-NOT4	T9568	insertion of BglII-BglII at BamHI	MP2016, isolated from embryonic cDNA library of Dahanukar and Wharton	gatctctcgaggatccgaattcgcggccgcgtcgacGGACATCAGTCCCGCTGCA . . . CGAATATAATGAAACgtcgacgcggccgcgaattc	efaaa DISPAA . . . RQFVstop	residues 524-1051 of PA isoform
	V2991	AD-Bru	AD-Bru	T9568	insertion at EcoRI	J3416, isolated from embryonic cDNA library of Dahanukar and Wharton	gaattcgcggccgcgtcgacCAAACTCTTTGTGGGT . . . ACAGAATCACTTATgtcgacgcggccgcgaattc	efaaast KLFVGM . . . KKPKDSKPYstop	residues 239-604 of PA isoform
	V2977	AD-Brat CCNHL	AD-HA-Brat	T9568	insertion of EcoRI-BamHI	MM432	gaattcCCCGGAATGACAACCTCT . . .	ef PGMTTS . . . stop	residues 370-1037 of PA isoform
	V2953	AD-Smg	AD-HA-Smg	T9568	insertion of EcoRI-SalI	AD2365, isolated from embryonic cDNA library of Dahanukar and Wharton			residues 239-999 of PA isoform
	V2686	AD-Hs Nos1	AD-HA-Hs Nos1	T9568	insertion of EcoRI-BamH1 from synthetic oligos	assembled oligos, complete sequence in "modified Hs Nos1 sequence" tab	gaattcGAGGCTTTTCCTTGGG . . . CAAGAAGCTGCGCTGAggatcc	ef EAFP . . . GKKLR stop	Residues 2-292 of Hs Nos1	sequence optimized for expression in yeast
	V2208	AD-Hs Nos2	AD-HA-Hs Nos2	T9568	insertion of EcoRI-BamH1 generated by PCR	cDNA OHu3038D from GenScript	gaattcCAGCTGCCACCCTT . . . GGTCAAGCGCTGAggatcc	ef QLPP . . . RRVKR stop	Residues 2-138 of Hs Nos2
	V2206	AD-Hs Nos3	AD-HA-Hs Nos3	T9568	insertion of EcoRI-BamH1 generated by PCR	cDNA OHu11814D from GenScript	gaattcGGGACCTTTGACCTGTGGA . . . CTCCATGTCCACCTAGggatcc	ef GTFDL . . . PSMST stop	Residues 2-192 of Hs Nos3
	W4018	DBD-Pum[NTR + RBD]	DBD-HA-Pum[NTR + RBD]	T9575	same as W4013
	V765	DBD-Pum[RBD+]	DBD-HA-Pum[RBD+]	T9575	same as W4021
	V3015	DBD-Pum[NTR + RBD] (no HA tag)	DBD-Pum[NTR + RBD]	pGBT9	same as W4013
	W2934	DBD-Pum[RBD+] (no HA tag)	DBD-Pum[RBD+]	pGBT9	same as W4021
	V354	AD-Hs Pum2 RBD	AD-HA-Hs Pum2 RBD	T9568	insertion EcoRI - BamHI	PCR product, cDNA clone from Wayne Miles	gaattcggagggtccGGCCGCAGTCGA . . . AATGGAATGCTCTAAggatcc	efggsGRSRLL . . . GPPNGMLstop
	V2243	AD-Hs Pum2[NTR + RBD]	AD-HA-Hs Pum2[NTR + RBD]	V354	insertion Acc65I - XbaI	cDNA clone from Wayne Miles	gaattccgGGTACCAATGGACTCTTCA . . . AATGGAATGCTCTAAggatcc	efrVPMDSS . . . GPPNGMLstop	encodes residues 244-985 of HsPum2
	V2293	AD Hs Pum2(aa 3-985)	AD-HA-Hs Pum2(aa 3-985)	V2243	insertion of EcoRI-XbaI	5' region of ORF derived from Sino Biological cDNA HG19753-G	gaattc CCCAGCCATGATTTT . . . AATGGAATGCTCTAAggatcc	efps HDFQ . . . GPPNGMLstop	residues 3-985 of HsPum2
	V3061	AD-Hs Pum2 RBD, (no HA tag)	AD-Hs Pum2 RBD	pGAD424	replacement of EcoRI-EcoRV	V354	as in V354
	V3063	AD-Hs Pum2[NTR + RBD], (no HA tag)	AD-Hs Pum2[NTR + RBD]	pGAD424	replacement of EcoRI-EcoRV	V2243	as in V2243
	V1932	DBD-Hs Pum2 RBD	DBD-HA-Hs Pum2 RBD	T9575	insertion of EcoRI - BamHI	V354	as in V354
	V2586	DBD-Hs Pum2[NTR + RBD]	DBD-HA-Hs Pum2[NTR + RBD]	T9575	insertion of EcoRI - BamHI	V2243	as in V2243
	V3057	DBD-Hs Pum2 RBD, (no HA tag)	DBD-Hs Pum2 RBD		replacement of EcoRI-EcoRV	V1932	as in V1932
	V3059	DBD-Hs Pum2[NTR + RBD], (no HA tag)	DBD-Hs Pum2[NTR + RBD]		replacement of EcoRI-EcoRV	V2586	as in V2586
	V2761	AD-Hs Pum1 RBD	AD-HA-Hs Pum1 RBD	T9568	insertion of BamHI-BglII generated by PCR	cDNA HG19461-U from Sino Biological	ggatccccggaggttccGGCAGGAGCAGGCTT . . . AATGGTATCATCTGAagatct	dpgg SGRSRL . . . PPNGII stop	residues 828-1186 of Hs Pum1
	V2986	AD-Hs Pum1[NTR + RBD]	AD-HA-Hs Pum1[NTR + RBD]	V2761	insertion of EcoRI-BglII generated by PCR	V2761	gaattcCCCTACCCTGCCAGTCTT . . . AATGGTATCATCTGAagatct	efp YPASLF . . . PPNGII stop	residues 469-1186 of Hs Pum1	Also: internal EcoRI site ablated by silent change to gaaCtc
	V3030	AD-Hs Pum1 (aa 231-1186)	AD-HA-HS Pum1 (aa 231-1186)	T9568	insertion EcoRI - PstI	V2986	gaattccggGGCGATTCCTGT . . . AATGGTATCATCTGAagatct	efr GDSCL . . . PPNGII stop	residues 231-1186 of Hs Pum1	Also: internal EcoRI site ablated by silent change to gaaCtc
	V3065	AD-Hs Pum1 RBD, (no HA tag)	AD-Hs Pum1 RBD	pGAD424	replacement of EcoRI-EcoRV	EcoRI-EcoRV from V2243	same as in V2243
	V3067	AD-Hs Pum1[NTR + RBD], (no HA tag)	AD-Hs Pum1[NTR + RBD]	pGAD424	replacement of EcoRI-EcoRV	EcoRI-EcoRV from V2986	same as in V2986
	V2749	DBD-Hs Pum1 RBD	DBD-HA-Hs Pum1 RBD	T9575	insertion of BamHI-BglII generated by PCR		same as in V2761
	V3011	DBD-Hs Pum1[NTR + RBD]	DBD-HA-Hs Pum1[NTR + RBD]	T9575	insertion of EcoRI-BglII generated by PCR		same as in V2986
	V3053	DBD-Hs Pum1 RBD, (no HA tag)	DBD-Hs Pum1 RBD	pGBT9	replacement of EcoRI-EcoRV	EcoRI-EcoRV from V2749	same as in V2749
	V3055	DBD-Hs Pum1[NTR + RBD], (no HA tag)	DBD-Hs Pum1[NTR + RBD]	pGBT9	replacement of EcoRI-EcoRV	EcoRI-EcoRV from V3011	same as in V3011
	V3069	NLS-Pum1[NTR + RBD]		M920	replacement of EcoRI - XbaI	V3011	same as in V3011
	V2952	NLS-Pum2[NTR + RBD]		M920	insertion of EcoRI - BamHI	V2243	same as in V2243
GAL4 AD deletion controls	V2219	delta AD vector	delta AD-HA-tagged fusions	pGAD424	replacement of HindIII-EcoRI	HindIII-EcoRI from M1021	same as in M920
	V2250	delta AD Pum RBD	delta AD-HA-Pum RBD	V2219	replacement of EcoRI-EcoRV	EcoRI-EcoRV from V292	same as in V292
	V2251	delta AD Pum[RBD+]	delta AD-HA-Pum[RBD+]	V2219	replacement of EcoRI-EcoRV	EcoRI-EcoRV from W4021	same as in W4021
	V2253	delta AD Pum[NTR + RBD]	delta AD-HA-Pum[NTR + RBD]	V2219	replacement of EcoRI-EcoRV	EcoRI-EcoRV from W4013	same as in W4013
	V2273	delta AD Pum[NTR(D2) + RBD]	delta AD-HA-Pum[NTR(D2) + RBD]	V2219	replacement of EcoRI-EcoRV	EcoRI-EcoRV from V1515	same as in V1515
	V2252	delta AD Pum[NTR(D1) + RBD]	delta AD-HA-Pum[NTR(D1) + RBD]	V2219	replacement of EcoRI-EcoRV	EcoRI-EcoRV from V289	same as in V289
	V2269	delta AD Hs Pum2 RBD	delta AD-HA-Hs Pum2 RBD	V2219	replacement of EcoRI-EcoRV	EcoRI-EcoRV from V354	same as in V354
	V2255	delta AD Hs Pum2[NTR + RBD]	delta AD-HA-Hs Pum2[NTR + RBD]	V2219	replacement of EcoRI-EcoRV	EcoRI-EcoRV from V2243	same as in V2243
	V2256	delta AD Hs Pum2(aa 3-985)	delta AD-HA-Hs Pum2(aa 3-985)	V2219	replacement of EcoRI-EcoRV	EcoRI-EcoRV from V2293	same as in V2293 . . . gaattccccagcCATGATTTT . . .	efps HDFQ . . . GPPNGMLstop	residues 3-985 of HsPum2
	V2989	delta AD Hs Pum1 RBD	delta AD-HA-Hs Pum1 RBD	V2219	replacement of EcoRI-EcoRV	EcoRI-EcoRV from V2761	same as in V2761
	V3013	delta AD Hs Pum1[NTR + RBD]	delta AD-HA-Hs Pum1[NTR + RBD]	V2219	replacement of EcoRI-EcoRV	EcoRI-EcoRV from V2986	same as in V2986
	V3036	delta AD Hs Pum1(aa 231-1186)	delta AD-HA-Hs Pum1(aa 231-1186)	V2219	replacement of EcoRI-EcoRV	EcoRI-EcoRV from V3030	same as in V3030		residues 231-1186 of Hs Pum1
	V2956	delta AD-Ce FBF2 RBD	delta AD-HA-Ce FBF2 RBD	V2219	replacement of EcoRI-EcoRV	EcoRI-EcoRV from V507	as in V507
	V2979	delta AD-(Dm NTR) - (Ce FBF2 RBD)	delta AD-HA-(Dm NTR) - (Ce FBF2 RBD)	V2219	replacement of EcoRI-EcoRV	EcoRI-EcoRV from V2358	as in V2358
	V3073	delta AD-Nos	delta AD-HA-Nos	V2219	replacement of EcoRI-EcoRV	EcoR1-EcoRV from V794	as in V794
	V3071	delta AD-Nos[L7]	delta AD-HA-Nos[L7]	V2219	replacement of EcoRI-EcoRV	EcoR1-EcoRV from V790	as in V790
	V3077	delta AD-Nos NTR	delta AD-HA-Nos NTR	V2219	replacement of EcoRI-EcoRV	EcoR1-EcoRV from V760	as in V760
	V3075	delta AD-Nos RBD	delta AD-HA-Nos RBD	V2219	replacement of EcoRI-EcoRV	EcoR1-EcoRV from V798	as in V798
	V3081	delta AD-Pum NTR	delta AD-HA-Pum NTR	V2219	replacement of EcoRI-EcoRV	EcoR1-EcoRV from V631	as in V631
	V3085	delta AD-Cup	delta AD-HA-Cup	V2219	replacement of EcoRI-EcoRV	EcoR1-EcoRV from V2998	as in V2998
	V3088	delta AD-NOT4	delta AD-HA-NOT4	V2219	replacement of EcoRI-EcoRV	EcoR1-EcoRV from V3006	as in V3006
	V3092	delta AD-Bru	delta AD-HA-Bru	V2219	replacement of EcoRI-EcoRV	EcoR1-EcoRV from V2991	as in V2991
Drosophila protein expression																Also: 6X Myc epitope tag inserted between residues 1522-1523 (EcoO109I site)	(epitope tag in italics)
	V2093	Pum [RBD*], (6X Myc-tag)	Pum RBD-stop codon (residues 1092-1533), epitope-tagged	pCaSpeR (PstI converted to NotI)	insertion EcoRI-NotI	nos promoter and 5'-UTR from pDM30/nos-pum, Barker and Lehmann	EcoRI-Acc65I: . . . GTAACTTTCGACCCGgtacc . . .		synthetic Kozak sequence fused to pum ORF aa 1-27 from pDM30/nos-pum	Acc65I-XhoI: ggtacccaaaaaaATGAAGTTTTTGGGT . . .ATTGTAGGATCTCGAG	MKFLGGNDDRNGPDPGGVGVGTDAIVGSRa	pum coding sequence 1092-1533 plus pum 3'-UTR from pDM30/nos-pum	XhoI-BglII-NotI: ctcgagcaCGATCGCGCCTT . . .	. . . RSRLLED . . . NVVLstop	gift from G. Struhl	. . . GGCTTGGGTCCtagaggatcccatcgatttaaagct . . . tcaaggcctggatccccGGGTCCCATTGGA . . .	. . . NSGLGPrgshrfk . . .gspgpIGPPTNGNVVLstop
	V2095	Pum [RBD*], (6X Myc-tag) R5GK mutant	R5GK mutant derivative of protein encoded by V2093	pCaSpeR (PstI converted to NotI)	insertion EcoRI-NotI
	V2122	wt Pum (6X Myc-tag)	full length wt Pum, epitope tagged as in V2093	V2093	replacement of SpeI-BglII from R9412, modified from pDM30/nos-pum to bear nos promoter driving nos 5'-UTR and synthetic Kozak coding sequence (as in V2093) directing expression of native Pum
	V2124	wt Pum (6X Myc-tag) R5GK mutant	R5GK mutant derivative of protein encoded by V2122	V2095	replacement of SpeI-BglII from R9412
Drosophila hb mRNA reporter
	V2949	2X wt NRE	ctagTCATATAATCGTTGTCCTAAATTGTAAATATTCGTATTAATCTAATAATCGTTGTCCAAAATTGTAAATATTCGTAT (upper strand)	P1809	insertion into 3'-UTR of hb at SpeI	annealed oligonucleotides	. . . taaaggactagTCATATAATCGTTGTCCTAAATTGTAAATATTCGTATTAATCTAATAATCGTTGTCCAAAATTGTAAATATTCGTATctagtcctggagaaacat . . .
Substitutions within NRE			ctagATACGAATATTTACAATTTTGGACAACGATTATTAGATTAATACGAATATTTACAATTTAGGACAACGATTATATGA (lower strand)
in lower case bold	V2945	2X 2C NRE	ctagTCATATAATCGTTGTCCTAAATTcTAAATATTCGTATTAATCTAATAATCGTTGTCCAAAATTcTAAATATTCGTAT (upper strand)
			ctagATACGAATATTTAgAATTTTGGACAACGATTATTAGATTAATACGAATATTTAgAATTTAGGACAACGATTATATGA (lower strand)
SpeI overhanging	V2943	2X 2A NRE	ctagTCATATAATCGTTGTCCTAAATTaTAAATATTCGTATTAATCTAATAATCGTTGTCCAAAATTaTAAATATTCGTAT (upper strand)
ends in lower case			ctagATACGAATATTTAtAATTTTGGACAACGATTATTAGATTAATACGAATATTTAtAATTTAGGACAACGATTATATGA (lower strand)
yeast RNA expression
	plasmid name	encoded RNA	oligo sequence
All plasmids generated by insertion	T9985	wt NRE	ctagTCGTCCAAAATTGTATATATTCGTAGC (upper strand)
of synthetic oligos SpeI > BamHI			gatcGCTACGAATATATACAATTTTGGACGA (lower strand)
into pIII/MS2-2 via the same strategy
	V701	NRE NBS mutant	ctagTCGTCCAccATTGTATATATTCGTAGC
Both upper- and lower-strand	V466	NRE 1C mutant	ctagTCGTCCAAAATcGTATATATTCGTAGC
oligos shown for construction of	V1171	NRE 2C mutant	ctagTCGTCCAAAATTcTATATATTCGTAcC	Note: g > c substitution at +30 maintains structural similarity with wt NRE, as predicted via mfold
T9985; lower-strand omitted for	V2211	NRE 2A mutant	ctagTCGTCCAAAATTaTATATATTCGTAcC
others for clarity	V478	NRE 3C mutant	ctagTCGTCCAAAATTGcATATATTCGTAGC
	V492	NRE 4C mutant	ctagTCGTCCAAAATTGTcTATATTCGTAGC
	V965	NRE 4U mutant	ctagTCGTCCAAAATTGTtTATATTCGTAGC
Substitutions within RNA-binding site	V98	NRE 4G mutant (& 5A mutant)	ctagTCGTCCAAAATTGTgaATATTCGTAGC	Note: also carries 5A mutation to avoid generating a serendipitous UGUA
in lower case bold	V93	NRE 5A mutant	ctagTCGTCCAAAATTGTAaATATTCGTAGC
	V83	NRE 6C mutant	ctagTCGTCCAAAATTGTATcTATTCGTAGC
SpeI- and BamHI-overhanging	V88	NRE 8C mutant	ctagTCGTCCAAAATTGTATATcTTCGTAGC
ends in lower case
	V989	FBE	ctagTTACCATAGAATCATGTGCCATACATCACA
	V1238	SRE	ctagTCGTCCAAAGAGGCTCTGGCAGTCTCTCTCTCGGTTA
	T9868	hb1 NRE	ctagTCGTCCAGAATTGTATATATTCGTAGC
	T9873	hb2 NRE	ctagTCGAAAATTGTACATAAGCCAATT
	T9864	CycB NRE	ctagTAGACTATTTGTAATTTATATCTCT
	T9875	bcd1 NRE	ctagTTCCTGATTGTACAAATACCAAGT
	T9880	bcd2 NRE	ctagTCCAAGTGATTGTAGATATCTACGCG
	tandem NREs
	T9982	wt / wt	ctagTCGTCCAAAATTGTATATATTCGTAGCTCTCGGCGCTCGTCCAAAATTGTATATATTCGTAGCGCGCC
	V895	NBS mutant / wt	ctagTCGTCCAccATTGTATATATTCGTAGCTCTCGGCGCTCGTCCAAAATTGTATATATTCGAGCGCGCC
	V890	NBS mutant / NBS mutant	ctagTCGTCCAccATTGTATATATTCGTAGCTCTCGGCGCTCGTCCAccATTGTATATATTCGAGCGCGCC
	V897	NBS mutant / 3C mutant	ctagTCGTCCAccATTGTATATATTCGTAGCTCTCGGCGCTCGTCCAAAATTGcATATATTCGAGCGCGCC
	V1121	NBS mutant / NBS & 3C mutant	ctagTCGTCCAccATTGTATATATTCGTAGCTCTCGGCGCTCGTCCAccATTGcATATATTCGAGCGCGCC
	V1135	NBS & 1C mutant / 3C mutant	ctagTCGTCCAccATcGTATATATTCGTAGCTCTCGGCGCTCGTCCAAAATTGcATATATTCGAGCGCGCC
	V1668	NRE 4U mutant (& 5A mutant)	ctagTCGTCCAAAATTGTtaATATTCGTAGC	Note: also carries 5A mutation
	V1615	NRE 4C mutant (& 5A mutant)	ctagTCGTCCAAAATTGTcaATATTCGTAGC	Note: also carries 5A mutation

## Sheet: modified Hs Nos1 sequence
gaattcGAGGCTTTTCCTTGGGCCCCTAGAAGCCCTAGAAGAGGCAGGGCGCCTCCGCCCATGGCCTTGGTACCATCTGCCCGTTACGTCAGCGCACCAGGTC CAGCTCATCCACAGCCTTTTTCCTCTTGGAATGACTACCTTGGCTTGGCTACCCTTATAACAAAGGCTGTTGATGGCGAACCTCGTTTCGGTTGTGCCAG AGGTGGTAACGGTGGTGGTGGGTCACCACCATCCTCTAGCAGTTCATCATGTTGCTCTCCTCATACAGGTGCAGGACCGGGAGCACTGGGCCCAGCTTTG GGTCCACCAGATTACGACGAAGACGATGACGACGATTCCGACGAACCAGGCTCTAGAGGTAGATACCTGGGGTCTGCTTTGGAGCTACGAGCC…
